# Supplementary material for: Gene Expression Profile of Human Mesenchymal Stromal Cells Exposed to Hypoxic and Pseudohypoxic Preconditioning—An Analysis by RNA Sequencing
Source: Int J Mol Sci. 2021 Jul 29;22(15):8160. doi: 10.3390/ijms22158160 (PMC8348678; doi:10.3390/ijms22158160)
Supplement: Supplementary file 1 [file ijms-22-08160-s001.zip › Supplementary files/Supplementary Table 1.xlsx]

## Sheet: Arkusz1
	List of Differentially Expressed Genes (DEGs) in BM-MSCs preconditioned for 6h in 2% O2 hypoxia compared to control MSCs
	GeneID	baseMean	log2FoldChange	Fold change	lfcSE	stat	pvalue	padj	hgnc_symbol
	ENSG00000204128	12.2237	6.07268	67.3067	1.07782	5.63422	1.75856e-08	3.33389e-06	C2orf72
	ENSG00000181652	19.2723	5.53671	46.4212	0.861667	6.42558	1.31369e-10	3.2333e-08	ATG9B
	ENSG00000107159	9.43533	4.37146	20.6986	0.950991	4.59674	4.29151e-06	0.00046671	CA9
	ENSG00000162373	37.1117	4.20528	18.4466	0.487601	8.62444	6.44063e-18	3.76482e-15	BEND5
	ENSG00000285799	25.1621	4.16638	17.9558	1.04607	3.98287	6.80877e-05	0.00558598
	ENSG00000162069	8.43417	4.11368	17.3118	0.751235	5.47589	4.35328e-08	7.27049e-06	BICDL2
	ENSG00000164849	40.1768	3.96431	15.609	0.319941	12.3907	2.93331e-35	5.87877e-32	GPR146
	ENSG00000171388	159.749	3.86471	14.5678	0.448437	8.61817	6.80341e-18	3.8178e-15	APLN
	ENSG00000243753	25.2251	3.75002	13.4545	0.702326	5.33942	9.32419e-08	1.46976e-05	HLA-L
	ENSG00000139832	46.8896	3.25963	9.57736	0.336905	9.67522	3.84247e-22	2.83716e-19	RAB20
	ENSG00000170379	136.752	2.93365	7.64041	0.254814	11.5129	1.13557e-30	1.59309e-27	TCAF2
	ENSG00000061656	47.3591	2.80312	6.97948	0.407187	6.88411	5.81518e-12	1.69961e-09	SPAG4
	ENSG00000143590	38.7761	2.78124	6.87445	0.335447	8.29117	1.12138e-16	5.82662e-14	EFNA3
	ENSG00000161958	25.5228	2.75281	6.7403	0.502471	5.47855	4.28829e-08	7.27049e-06	FGF11
	ENSG00000204580	31.9745	2.62969	6.18893	0.511223	5.14392	2.6906e-07	3.93193e-05	DDR1
	ENSG00000143847	415.506	2.51838	5.72939	0.209402	12.0266	2.57672e-33	4.51861e-30	PPFIA4
	ENSG00000162433	1389.66	2.48611	5.60267	0.23121	10.7526	5.75881e-27	5.77074e-24	AK4
	ENSG00000177453	28.1975	2.39119	5.2459	0.344829	6.93442	4.07879e-12	1.24394e-09	NIM1K
	ENSG00000219607	31.2801	2.36688	5.15824	0.291856	8.10974	5.07298e-16	2.54174e-13	PPP1R3G
	ENSG00000114268	580.66	2.34627	5.08507	0.233918	10.0303	1.12155e-23	9.83386e-21	PFKFB4
	ENSG00000146205	38.6989	2.19801	4.58846	0.28815	7.62801	2.38406e-14	9.556e-12	ANO7
	ENSG00000170525	1173.68	2.16658	4.48959	0.194868	11.1182	1.02314e-28	1.10413e-25	PFKFB3
	ENSG00000272601	5.11442	2.1318	4.38263	0.608452	3.50364	0.000458949	0.0294
	ENSG00000214193	156.421	2.09704	4.2783	0.28658	7.31748	2.52678e-13	8.86205e-11	SH3D21
	ENSG00000152256	579.982	2.06245	4.17695	0.140194	14.7114	5.45038e-49	2.54878e-45	PDK1
	ENSG00000176171	2452.26	2.05015	4.1415	0.146582	13.9863	1.88868e-44	6.62406e-41	BNIP3
	ENSG00000151882	165.869	2.03669	4.10303	0.155334	13.1117	2.82376e-39	6.60243e-36	CCL28
	ENSG00000186352	171.478	1.96913	3.91532	0.258024	7.63157	2.31909e-14	9.556e-12	ANKRD37
	ENSG00000111674	1404.36	1.95229	3.86989	0.165867	11.7702	5.55958e-32	8.66614e-29	ENO2
	ENSG00000186918	1014.53	1.92491	3.79714	0.141692	13.5852	4.90066e-42	1.37503e-38	ZNF395
	ENSG00000167536	52.9582	1.91448	3.76979	0.316512	6.04869	1.46024e-09	3.15165e-07	DHRS13
	ENSG00000164056	29.4549	1.89598	3.72174	0.327455	5.79004	7.03676e-09	1.39041e-06	SPRY1
	ENSG00000135766	1200.61	1.86014	3.63044	0.111751	16.6455	3.26413e-62	3.0545e-58	EGLN1
	ENSG00000117394	3140.88	1.85297	3.61244	0.111436	16.6282	4.35455e-62	3.0545e-58	SLC2A1
	ENSG00000162415	25.6873	1.81409	3.51637	0.396159	4.57919	4.66787e-06	0.000503735	ZSWIM5
	ENSG00000068976	11.7854	1.7799	3.43401	0.531795	3.34696	0.000817035	0.0467844	PYGM
	ENSG00000205129	15.8172	1.77528	3.42305	0.373127	4.75785	1.9567e-06	0.000245094	C4orf47
	ENSG00000133874	50.9905	1.77318	3.41808	0.238947	7.42082	1.164e-13	4.41345e-11	RNF122
	ENSG00000159208	117.156	1.744	3.34963	0.225126	7.74678	9.42556e-15	4.13222e-12	CIART
	ENSG00000123095	91.4478	1.74152	3.34387	0.352167	4.94515	7.6086e-07	0.000102636	BHLHE41
	ENSG00000128285	17.3236	1.70101	3.25128	0.358228	4.7484	2.05031e-06	0.000252314	MCHR1
	ENSG00000176700	182.994	1.68577	3.21712	0.244701	6.88909	5.61486e-12	1.67598e-09	SCAND2P
	ENSG00000162409	55.7499	1.62956	3.09419	0.403299	4.04059	5.33179e-05	0.00442601	PRKAA2
	ENSG00000119950	351.477	1.59274	3.01621	0.168408	9.45763	3.15e-21	2.10435e-18	MXI1
	ENSG00000159167	786.662	1.579	2.98764	0.309321	5.10474	3.31252e-07	4.74198e-05	STC1
	ENSG00000183111	35.6481	1.51267	2.85337	0.340776	4.43889	9.04254e-06	0.000932778	ARHGEF37
	ENSG00000181744	322.507	1.46975	2.76973	0.153737	9.56011	1.17629e-21	8.25107e-19	DIPK2A
	ENSG00000114023	391.048	1.4481	2.72849	0.154968	9.34456	9.22737e-21	5.88413e-18	FAM162A
	ENSG00000146094	92.1417	1.43434	2.70258	0.277791	5.16338	2.42525e-07	3.58146e-05	DOK3
	ENSG00000242114	110.039	1.42956	2.69364	0.317437	4.50344	6.68616e-06	0.000705265	MTFP1
	ENSG00000104812	1766.21	1.40137	2.64153	0.136316	10.2803	8.64189e-25	8.08247e-22	GYS1
	ENSG00000109107	163.708	1.32699	2.50879	0.21416	6.19626	5.7819e-10	1.30829e-07	ALDOC
	ENSG00000163516	414.756	1.32598	2.50703	0.213162	6.22052	4.95499e-10	1.13957e-07	ANKZF1
	ENSG00000167771	33.254	1.31025	2.47985	0.279701	4.68449	2.80662e-06	0.000325406	RCOR2
	ENSG00000135245	224.033	1.29775	2.45845	0.144358	8.9898	2.47682e-19	1.51075e-16	HILPDA
	ENSG00000213859	846.848	1.2649	2.40311	0.161481	7.83314	4.75816e-15	2.3018e-12	KCTD11
	ENSG00000197016	291.82	1.26118	2.39691	0.111477	11.3133	1.12707e-29	1.31764e-26	ZNF470
	ENSG00000138336	42.0463	1.25418	2.38532	0.285	4.40063	1.07936e-05	0.00107393	TET1
	ENSG00000173727	35.7731	1.24791	2.37496	0.349097	3.57466	0.000350678	0.0236522
	ENSG00000151151	183.204	1.24514	2.37042	0.108527	11.4732	1.79931e-30	2.29478e-27	IPMK
	ENSG00000108852	119.486	1.24387	2.36832	0.265043	4.69307	2.69134e-06	0.000319972	MPP2
	ENSG00000170425	77.6408	1.23857	2.35965	0.168379	7.35586	1.89709e-13	6.82416e-11	ADORA2B
	ENSG00000151006	126.957	1.21406	2.3199	0.275114	4.41295	1.01972e-05	0.00103665	PRSS53
	ENSG00000159399	2392.21	1.20428	2.30422	0.250288	4.81158	1.49738e-06	0.000192723	HK2
	ENSG00000276141	82.3396	1.20311	2.30235	0.286539	4.19876	2.6838e-05	0.00241353	WHAMMP3
	ENSG00000148926	554.939	1.19477	2.28909	0.286538	4.16968	3.05028e-05	0.00267971	ADM
	ENSG00000147852	438.045	1.189	2.27994	0.282668	4.20635	2.59532e-05	0.00234902	VLDLR
	ENSG00000196968	700.313	1.18428	2.2725	0.12026	9.84766	7.0157e-23	5.78961e-20	FUT11
	ENSG00000119938	693.724	1.172	2.25323	0.339784	3.44924	0.000562165	0.0344393	PPP1R3C
	ENSG00000177875	15.1928	1.16506	2.24242	0.346901	3.35848	0.000783718	0.0456215	CCDC184
	ENSG00000163083	98.8608	1.16008	2.2347	0.340237	3.40964	0.000650495	0.0391665	INHBB
	ENSG00000273604	61.0374	1.13537	2.19674	0.216531	5.24343	1.57619e-07	2.40352e-05	EPOP
	ENSG00000125629	709.437	1.12311	2.17816	0.232784	4.8247	1.40214e-06	0.000182135	INSIG2
	ENSG00000228451	40.9035	1.11619	2.16774	0.23674	4.71485	2.41885e-06	0.000292535	SDAD1P1
	ENSG00000197576	40.9663	1.11324	2.16331	0.222776	4.99714	5.81881e-07	8.00315e-05	HOXA4
	ENSG00000135362	227.01	1.08603	2.1229	0.283684	3.82832	0.000129021	0.00978395	PRR5L
	ENSG00000155189	509.386	1.07724	2.10999	0.222203	4.84799	1.2472e-06	0.000163523	AGPAT5
	ENSG00000272414	277.622	1.06507	2.09227	0.244484	4.35639	1.32228e-05	0.00128821	FAM47E-STBD1
	ENSG00000102144	8489.3	1.06283	2.08903	0.108576	9.78885	1.25713e-22	9.79796e-20	PGK1
	ENSG00000164105	289.109	1.04844	2.0683	0.153044	6.85061	7.35371e-12	2.10541e-09	SAP30
	ENSG00000123427	149.083	1.02345	2.03278	0.191348	5.34863	8.86227e-08	1.41283e-05	EEF1AKMT3
	ENSG00000241360	231.199	1.0226	2.03158	0.144542	7.07479	1.4968e-12	4.88341e-10	PDXP
	ENSG00000173281	365.345	1.022	2.03073	0.138522	7.37787	1.60838e-13	5.93788e-11	PPP1R3B
	ENSG00000115548	784.097	1.01806	2.02519	0.149083	6.8288	8.56277e-12	2.40254e-09	KDM3A
	ENSG00000067992	51.5219	1.00436	2.00605	0.224648	4.47081	7.79227e-06	0.000815804	PDK3
	ENSG00000151883	228.296	0.997975	1.9972	0.180512	5.52858	3.22834e-08	5.88186e-06	PARP8
	ENSG00000101265	47.2889	0.974374	1.96479	0.273157	3.56708	0.000360976	0.0241149	RASSF2
	ENSG00000244165	55.3227	0.950142	1.93206	0.205634	4.62056	3.82715e-06	0.000426119	P2RY11
	ENSG00000160999	21.8046	0.930853	1.9064	0.279649	3.32864	0.000872703	0.0494801	SH2B2
	ENSG00000186665	81.8794	0.928054	1.90271	0.157273	5.90091	3.61496e-09	7.3499e-07	C17orf58
	ENSG00000134333	28864.9	0.923572	1.89681	0.108506	8.51168	1.71425e-17	9.24971e-15	LDHA
	ENSG00000180834	94.9709	0.918373	1.88998	0.1986	4.62424	3.7597e-06	0.000421959	MAP6D1
	ENSG00000141526	4891.66	0.906171	1.87407	0.129921	6.97477	3.06381e-12	9.69539e-10	SLC16A3
	ENSG00000177150	340.329	0.895808	1.86065	0.137876	6.49721	8.18257e-11	2.04988e-08	FAM210A
	ENSG00000069998	377.42	0.873749	1.83242	0.202754	4.3094	1.637e-05	0.00155173	HDHD5
	ENSG00000127663	692.227	0.858133	1.81269	0.127594	6.7255	1.7499e-11	4.54618e-09	KDM4B
	ENSG00000197930	1654.92	0.842987	1.79376	0.140515	5.99926	1.98218e-09	4.15046e-07	ERO1A
	ENSG00000259330	456.256	0.815003	1.7593	0.175676	4.63923	3.49708e-06	0.000395649	INAFM2
	ENSG00000152952	14313.3	0.807421	1.75008	0.223828	3.60732	0.000309373	0.0212006	PLOD2
	ENSG00000178802	504.57	0.807088	1.74968	0.146838	5.49645	3.87505e-08	6.71148e-06	MPI
	ENSG00000114120	936.839	0.797995	1.73868	0.145713	5.47649	4.33854e-08	7.27049e-06	SLC25A36
	ENSG00000115866	1504.41	0.790951	1.73021	0.126023	6.27624	3.4686e-10	8.11017e-08	DARS
	ENSG00000166484	636.042	0.78593	1.7242	0.102938	7.635	2.25821e-14	9.556e-12	MAPK7
	ENSG00000118804	239.14	0.785073	1.72318	0.202814	3.8709	0.000108433	0.00840447	STBD1
	ENSG00000160271	327.775	0.770499	1.70586	0.152058	5.06712	4.03869e-07	5.60978e-05	RALGDS
	ENSG00000104765	3505.24	0.765382	1.69982	0.147043	5.20516	1.9383e-07	2.89281e-05	BNIP3L
	ENSG00000080200	592.626	0.764337	1.69859	0.106782	7.15793	8.19022e-13	2.80245e-10	CRYBG3
	ENSG00000161277	89.5854	0.763949	1.69813	0.178603	4.27735	1.8913e-05	0.00174559	THAP8
	ENSG00000197557	172.244	0.758078	1.69124	0.195115	3.88528	0.000102213	0.00805591	TTC30A
	ENSG00000122884	3830.6	0.757704	1.6908	0.161693	4.68607	2.78497e-06	0.000325406	P4HA1
	ENSG00000175414	976.225	0.755238	1.68791	0.144639	5.22155	1.77427e-07	2.67648e-05	ARL10
	ENSG00000091542	1559.26	0.750063	1.68187	0.11731	6.39385	1.61757e-10	3.91257e-08	ALKBH5
	ENSG00000235194	96.7354	0.749151	1.6808	0.179876	4.16481	3.11608e-05	0.00271525	PPP1R3E
	ENSG00000183258	1024.77	0.736645	1.6663	0.138218	5.32959	9.84359e-08	1.5344e-05	DDX41
	ENSG00000185033	267.227	0.726157	1.65423	0.192389	3.77442	0.000160381	0.0117801	SEMA4B
	ENSG00000146858	86.3568	0.722436	1.64997	0.168844	4.27871	1.87977e-05	0.00174559	ZC3HAV1L
	ENSG00000140332	698.879	0.714859	1.64132	0.185736	3.84878	0.000118707	0.00915019	TLE3
	ENSG00000181458	790.871	0.693027	1.61667	0.182512	3.79717	0.00014636	0.0108067	TMEM45A
	ENSG00000163872	1226.14	0.691555	1.61502	0.101736	6.79758	1.06392e-11	2.92662e-09	YEATS2
	ENSG00000157240	626.659	0.690183	1.61349	0.158937	4.34248	1.40882e-05	0.00135372	FZD1
	ENSG00000169032	1378.88	0.677888	1.5998	0.131836	5.14192	2.7195e-07	3.93318e-05	MAP2K1
	ENSG00000130810	404.364	0.677476	1.59934	0.142079	4.7683	1.85787e-06	0.000234811	PPAN
	ENSG00000164970	575.559	0.674481	1.59602	0.16509	4.08555	4.39733e-05	0.00371997	FAM219A
	ENSG00000141562	397.724	0.670469	1.59159	0.142489	4.70542	2.53341e-06	0.000303771	NARF
	ENSG00000116984	649.081	0.67038	1.59149	0.126044	5.3186	1.04567e-07	1.61206e-05	MTR
	ENSG00000147036	77.3567	0.669729	1.59077	0.200462	3.34093	0.000834998	0.0476186	LANCL3
	ENSG00000109103	290.762	0.669495	1.59052	0.124366	5.38328	7.31412e-08	1.17942e-05	UNC119
	ENSG00000111669	10860.5	0.667862	1.58872	0.098819	6.75844	1.39486e-11	3.69217e-09	TPI1
	ENSG00000101782	1262.1	0.664603	1.58513	0.167282	3.97294	7.09903e-05	0.00579025	RIOK3
	ENSG00000113966	186.931	0.655581	1.57525	0.167898	3.90464	9.4365e-05	0.00747936	ARL6
	ENSG00000164096	2200.08	0.649999	1.56917	0.103011	6.31	2.79039e-10	6.63498e-08	C4orf3
	ENSG00000144320	1140.05	0.64927	1.56837	0.132104	4.91484	8.88544e-07	0.000118718	LNPK
	ENSG00000213672	429.459	0.647923	1.56691	0.116391	5.56678	2.59497e-08	4.7901e-06	NCKIPSD
	ENSG00000160124	170.688	0.645666	1.56446	0.146241	4.41508	1.00973e-05	0.00103398	CCDC58
	ENSG00000154429	275.178	0.63615	1.55418	0.112613	5.64901	1.61375e-08	3.10127e-06	CCSAP
	ENSG00000080819	476.353	0.633231	1.55103	0.093437	6.77709	1.22618e-11	3.30809e-09	CPOX
	ENSG00000116977	1119.68	0.629913	1.54747	0.146351	4.30412	1.67648e-05	0.00157848	LGALS8
	ENSG00000089094	462.95	0.621884	1.53888	0.110654	5.62007	1.90883e-08	3.57052e-06	KDM2B
	ENSG00000074800	24858.4	0.612064	1.52844	0.0812264	7.53528	4.87287e-14	1.89893e-11	ENO1
	ENSG00000182749	375.896	0.609525	1.52576	0.141717	4.30101	1.70021e-05	0.00159015	PAQR7
	ENSG00000109046	1747.44	0.60864	1.52482	0.148323	4.10349	4.06969e-05	0.00348132	WSB1
	ENSG00000164603	378.068	0.603972	1.51989	0.0866199	6.97266	3.10993e-12	9.69539e-10	BMT2
	ENSG00000115657	397.083	0.603187	1.51907	0.163199	3.69601	0.000219013	0.0154399	ABCB6
	ENSG00000177971	442.24	0.600935	1.5167	0.122723	4.8967	9.74615e-07	0.000128989	IMP3
	ENSG00000144843	159.449	0.600534	1.51628	0.15723	3.81946	0.000133744	0.0099803	ADPRH
	ENSG00000105220	4467.49	0.599098	1.51477	0.100806	5.94308	2.79714e-09	5.77074e-07	GPI
	ENSG00000275074	136.642	0.59834	1.51397	0.172007	3.47858	0.000504079	0.0314299	NUDT18
	ENSG00000107077	460.829	0.596405	1.51194	0.171166	3.48437	0.000493301	0.0310337	KDM4C
	ENSG00000214517	1151.14	0.594077	1.50951	0.109667	5.41712	6.05668e-08	9.88013e-06	PPME1
	ENSG00000117000	436.204	0.593039	1.50842	0.172735	3.43323	0.000596427	0.036222	RLF
	ENSG00000188994	503.053	0.591656	1.50698	0.13433	4.40451	1.06024e-05	0.00107008	ZNF292
	ENSG00000155508	889.407	0.590533	1.5058	0.0961232	6.1435	8.07219e-10	1.79754e-07	CNOT8
	ENSG00000043514	264.743	0.588751	1.50394	0.173684	3.38978	0.000699482	0.0414052	TRIT1
	ENSG00000119684	312.164	0.582516	1.49746	0.167447	3.47881	0.000503654	0.0314299	MLH3
	ENSG00000160972	369.171	0.57492	1.4896	0.137896	4.16924	3.0562e-05	0.00267971	PPP1R16A
	ENSG00000089876	667.575	0.569316	1.48382	0.0856062	6.65041	2.92276e-11	7.45517e-09	DHX32
	ENSG00000091127	325.649	0.565088	1.47948	0.14257	3.96359	7.38299e-05	0.00598705	PUS7
	ENSG00000068971	586.056	0.561017	1.47531	0.160553	3.49427	0.000475362	0.030313	PPP2R5B
	ENSG00000182224	395.262	0.555742	1.46992	0.100829	5.51174	3.55304e-08	6.2307e-06	CYB5D1
	ENSG00000171314	8312.43	0.550526	1.46462	0.0770437	7.14563	8.95836e-13	2.99231e-10	PGAM1
	ENSG00000109519	714.724	0.549637	1.46372	0.0704732	7.79923	6.22864e-15	2.91272e-12	GRPEL1
	ENSG00000114480	2944.79	0.54183	1.45582	0.137992	3.92655	8.61747e-05	0.00686901	GBE1
	ENSG00000116863	508.653	0.535158	1.4491	0.0886723	6.03524	1.58729e-09	3.37396e-07	ADPRHL2
	ENSG00000128050	2522.34	0.527976	1.4419	0.153701	3.43509	0.000592359	0.0361313	PAICS
	ENSG00000141959	2145.76	0.523991	1.43793	0.0961532	5.44955	5.04981e-08	8.33457e-06	PFKL
	ENSG00000175105	425.362	0.522087	1.43603	0.118884	4.39158	1.12531e-05	0.00111176	ZNF654
	ENSG00000175183	278.943	0.500538	1.41474	0.0907631	5.51477	3.49243e-08	6.20193e-06	CSRP2
	ENSG00000277147	81.7321	0.495166	1.40948	0.145826	3.39561	0.000684762	0.0408789	LINC00869
	ENSG00000149925	15963.8	0.490718	1.40514	0.104809	4.68203	2.84044e-06	0.000326504	ALDOA
	ENSG00000125249	611.463	0.485722	1.40029	0.116161	4.18146	2.8965e-05	0.00257183	RAP2A
	ENSG00000170949	335.134	0.485012	1.3996	0.102084	4.75111	2.02299e-06	0.000251155	ZNF160
	ENSG00000175931	512.401	0.470911	1.38599	0.109145	4.31455	1.59931e-05	0.00152631	UBE2O
	ENSG00000214013	384.963	0.469165	1.38431	0.123329	3.80417	0.000142281	0.0105611	GANC
	ENSG00000138640	221.05	0.468472	1.38364	0.133001	3.52232	0.000427781	0.0277358	FAM13A
	ENSG00000110218	546.555	0.464004	1.37936	0.0991368	4.68044	2.86264e-06	0.000326504	PANX1
	ENSG00000272391	1129.75	0.461178	1.37667	0.111984	4.11825	3.81767e-05	0.00328577	POM121C
	ENSG00000140939	240.358	0.460095	1.37563	0.133057	3.45788	0.000544445	0.0335001	NOL3
	ENSG00000131873	1590.14	0.457448	1.37311	0.111974	4.08531	4.40171e-05	0.00371997	CHSY1
	ENSG00000275835	395.247	0.452839	1.36873	0.135113	3.35156	0.000803565	0.0463918	TUBGCP5
	ENSG00000138641	563.174	0.451488	1.36745	0.126782	3.56115	0.00036923	0.0245494	HERC3
	ENSG00000163428	1074.43	0.451188	1.36716	0.0736853	6.12317	9.17316e-10	2.01079e-07	LRRC58
	ENSG00000185515	370.923	0.433099	1.35013	0.119723	3.61752	0.000297436	0.0206571	BRCC3
	ENSG00000067057	4796.58	0.426744	1.3442	0.0741629	5.75415	8.7079e-09	1.69671e-06	PFKP
	ENSG00000173548	754.909	0.419867	1.3378	0.11753	3.57242	0.000353693	0.0237414	SNX33
	ENSG00000126870	336.374	0.417426	1.33554	0.115482	3.61464	0.000300764	0.0207853	WDR60
	ENSG00000094841	185.656	0.411556	1.33012	0.113707	3.61945	0.000295231	0.020606	UPRT
	ENSG00000166024	234.417	0.409015	1.32778	0.105362	3.882	0.000103602	0.0080746	R3HCC1L
	ENSG00000172939	1703.75	0.403746	1.32294	0.0691558	5.83821	5.27643e-09	1.05747e-06	OXSR1
	ENSG00000064102	584.781	0.39978	1.31931	0.115245	3.46895	0.000522497	0.0322913	INTS13
	ENSG00000107625	846.411	0.396001	1.31585	0.0866275	4.5713	4.84703e-06	0.000519076	DDX50
	ENSG00000145901	1361.32	0.394022	1.31405	0.0853748	4.61521	3.92707e-06	0.000433802	TNIP1
	ENSG00000107897	535.99	0.391175	1.31146	0.104357	3.74844	0.000177938	0.0127074	ACBD5
	ENSG00000189079	347.32	0.37889	1.30034	0.113849	3.32801	0.000874693	0.0494801	ARID2
	ENSG00000004455	1690.7	0.377554	1.29914	0.0819358	4.60792	4.06713e-06	0.000445764	AK2
	ENSG00000139433	1149.38	0.376763	1.29842	0.0925229	4.0721	4.65907e-05	0.0039139	GLTP
	ENSG00000168769	361.074	0.373372	1.29538	0.0990214	3.77062	0.000162845	0.0118987	TET2
	ENSG00000144579	1059.9	0.367031	1.2897	0.0721902	5.08422	3.69148e-07	5.23108e-05	CTDSP1
	ENSG00000099942	1117.31	0.357809	1.28148	0.0704443	5.07933	3.78772e-07	5.3138e-05	CRKL
	ENSG00000117143	4034.43	0.357501	1.2812	0.105235	3.39717	0.000680858	0.0408195	UAP1
	ENSG00000155876	1902.05	0.345914	1.27096	0.0626941	5.51749	3.43883e-08	6.18504e-06	RRAGA
	ENSG00000037637	435.734	0.3422	1.26769	0.0969588	3.52934	0.0004166	0.0271836	FBXO42
	ENSG00000116685	917.684	0.341447	1.26703	0.0813787	4.19578	2.71936e-05	0.00242993	KIAA2013
	ENSG00000197019	496.83	0.339627	1.26543	0.0684803	4.95949	7.06802e-07	9.62692e-05	SERTAD1
	ENSG00000106086	389.601	0.339065	1.26494	0.0750783	4.51615	6.29744e-06	0.000669294	PLEKHA8
	ENSG00000265241	1391.75	0.33402	1.26052	0.0766352	4.35857	1.30917e-05	0.00128436	RBM8A
	ENSG00000081014	590.695	0.333045	1.25967	0.100153	3.32535	0.000883068	0.0497533	AP4E1
	ENSG00000105137	1346.26	0.319407	1.24782	0.0952653	3.35282	0.000799923	0.0463724	SYDE1
	ENSG00000141580	1377.22	0.31662	1.24541	0.0805722	3.92964	8.5074e-05	0.00682002	WDR45B
	ENSG00000067704	1970.49	0.310162	1.23985	0.0649202	4.77758	1.77417e-06	0.000226272	IARS2
	ENSG00000143499	541.979	0.295988	1.22772	0.0770816	3.83993	0.00012307	0.00943472	SMYD2
	ENSG00000163882	410.056	0.294365	1.22635	0.0847535	3.4732	0.0005143	0.0319253	POLR2H
	ENSG00000132432	1397.9	0.292062	1.22439	0.0802225	3.64065	0.000271948	0.0190758	SEC61G
	ENSG00000197226	2704.88	0.289619	1.22232	0.0745755	3.88357	0.000102936	0.00806751	TBC1D9B
	ENSG00000088205	1124.79	0.289381	1.22212	0.0617156	4.68894	2.74621e-06	0.000323752	DDX18
	ENSG00000164975	795.365	0.287621	1.22063	0.0850654	3.38117	0.000721767	0.0425448	SNAPC3
	ENSG00000113068	951.541	0.278709	1.21311	0.0743675	3.74773	0.000178442	0.0127074	PFDN1
	ENSG00000213585	4340.15	0.274153	1.20928	0.0580539	4.72239	2.33085e-06	0.000284343	VDAC1
	ENSG00000151239	2943.27	0.273022	1.20834	0.0712904	3.82972	0.000128288	0.00978126	TWF1
	ENSG00000085377	798.69	0.271513	1.20707	0.0753734	3.60224	0.000315493	0.0214857	PREP
	ENSG00000138594	1310.77	0.270757	1.20644	0.0655265	4.13202	3.59587e-05	0.00311398	TMOD3
	ENSG00000106263	3378.47	0.268302	1.20439	0.0609391	4.40278	1.06872e-05	0.00107094	EIF3B
	ENSG00000171475	884.856	0.216463	1.16188	0.0601214	3.60043	0.000317689	0.0215307	WIPF2
	ENSG00000103423	707.145	-0.205582	-1.15315	0.0581163	-3.53743	0.000404036	0.026487	DNAJA3
	ENSG00000023330	788.627	-0.253404	-1.19202	0.0623399	-4.06487	4.80592e-05	0.00401323	ALAS1
	ENSG00000159479	769.748	-0.275623	-1.21052	0.0776027	-3.55172	0.00038272	0.0253263	MED8
	ENSG00000142188	348.508	-0.277136	-1.21179	0.0748821	-3.70097	0.000214777	0.0152177	TMEM50B
	ENSG00000076201	964.1	-0.295991	-1.22773	0.0862702	-3.43098	0.000601405	0.0363669	PTPN23
	ENSG00000138073	761.108	-0.303923	-1.2345	0.0902586	-3.36725	0.00075923	0.0445658	PREB
	ENSG00000145016	332.545	-0.306731	-1.2369	0.091581	-3.34929	0.000810203	0.0465834	RUBCN
	ENSG00000109917	1020.22	-0.336489	-1.26268	0.0955511	-3.52156	0.000429017	0.0277358	ZPR1
	ENSG00000010295	541.091	-0.342695	-1.26812	0.0868323	-3.94663	7.92599e-05	0.00639044	IFFO1
	ENSG00000141452	290.379	-0.385488	-1.3063	0.100785	-3.82485	0.000130852	0.00986946	RMC1
	ENSG00000119688	263.335	-0.404941	-1.32404	0.0930421	-4.35224	1.34756e-05	0.00130379	ABCD4
	ENSG00000052749	613.731	-0.432635	-1.3497	0.123913	-3.49145	0.00048041	0.0304963	RRP12
	ENSG00000140320	292.375	-0.433982	-1.35096	0.11358	-3.82094	0.000132943	0.00997358	BAHD1
	ENSG00000164877	487.465	-0.43997	-1.35658	0.12965	-3.39352	0.000690014	0.0410178	MICALL2
	ENSG00000182325	227.637	-0.454697	-1.3705	0.108079	-4.2071	2.58673e-05	0.00234902	FBXL6
	ENSG00000120694	3893.56	-0.455207	-1.37098	0.135321	-3.36391	0.000768477	0.0449207	HSPH1
	ENSG00000174177	231.212	-0.459051	-1.37464	0.127268	-3.60697	0.000309796	0.0212006	CTU2
	ENSG00000153922	563.69	-0.466718	-1.38196	0.109667	-4.25577	2.08332e-05	0.00191025	CHD1
	ENSG00000214655	1103.69	-0.475393	-1.3903	0.118838	-4.00036	6.32468e-05	0.00521935	ZSWIM8
	ENSG00000115459	190.54	-0.48528	-1.39986	0.137951	-3.51777	0.000435198	0.0280064	ELMOD3
	ENSG00000162227	129.344	-0.528975	-1.4429	0.11848	-4.46469	8.01864e-06	0.000833286	TAF6L
	ENSG00000203761	82.2888	-0.606689	-1.52276	0.171111	-3.5456	0.000391722	0.0258003	MSTO2P
	ENSG00000177082	286.523	-0.662305	-1.58261	0.176374	-3.75511	0.000173263	0.0125294	WDR73
	ENSG00000178971	106.456	-0.693133	-1.61679	0.184929	-3.7481	0.000178179	0.0127074	CTC1
	ENSG00000259332	29.9543	-1.65092	-3.14035	0.473249	-3.48849	0.000485755	0.0306967	ST20-MTHFS
	ENSG00000151967	51.1331	-2.35625	-5.12039	0.626938	-3.75835	0.000171037	0.0124325	SCHIP1
	ENSG00000204439	30.1225	-23.4045	-1.11031e+07	3.00421	-7.79054	6.67216e-15	3.01948e-12	C6orf47
