# Supplementary material for: Gene Expression Profile of Human Mesenchymal Stromal Cells Exposed to Hypoxic and Pseudohypoxic Preconditioning—An Analysis by RNA Sequencing
Source: Int J Mol Sci. 2021 Jul 29;22(15):8160. doi: 10.3390/ijms22158160 (PMC8348678; doi:10.3390/ijms22158160)
Supplement: Supplementary file 1 [file ijms-22-08160-s001.zip › Supplementary files/Supplementary Table 2.xlsx]

## Sheet: Arkusz1
	List of Differentially Expressed Genes (DEGs) in BM-MSCs preconditioned for 6h with 40 uM Vadadustat compared to control MSCs
	GeneID	baseMean	log2FoldChange	Fold change	lfcSE	stat	pvalue	padj	hgnc_symbol
	ENSG00000235174	14.9912	7.18494	145.506	2.26154	3.17701	0.00148802	0.0247534	RPL39P3
	ENSG00000276612	8.23766	6.32302	80.0607	1.24027	5.0981	3.43086e-07	4.52741e-05
	ENSG00000204128	9.97359	5.60111	48.5402	1.15702	4.84098	1.29204e-06	0.000123999	C2orf72
	ENSG00000181652	14.5785	5.21382	37.1121	1.04866	4.97189	6.63019e-07	7.16478e-05	ATG9B
	ENSG00000067842	13.3759	4.11127	17.2829	0.769787	5.3408	9.25397e-08	1.69335e-05	ATP2B3
	ENSG00000177181	6.4469	4.04922	16.5553	1.22295	3.31103	0.000929548	0.0178671	RIMKLA
	ENSG00000107159	7.30406	3.75764	13.5257	1.08957	3.44874	0.000563207	0.0124068	CA9
	ENSG00000164849	36.8133	3.66478	12.6826	0.5987	6.12123	9.28566e-10	3.98239e-07	GPR146
	ENSG00000162373	27.9035	3.46905	11.0735	0.87822	3.95009	7.8123e-05	0.0029455	BEND5
	ENSG00000243232	6.45585	3.41292	10.6511	0.9775	3.49148	0.000480348	0.0109689	PCDHAC2
	ENSG00000008516	9.93506	3.05363	8.30296	0.761431	4.01038	6.06215e-05	0.00249039	MMP25
	ENSG00000131398	25.8596	2.88562	7.39021	0.617379	4.67398	2.95421e-06	0.000237097	KCNC3
	ENSG00000139832	36.8181	2.71039	6.54497	0.583711	4.64337	3.42778e-06	0.000268817	RAB20
	ENSG00000164061	13.6467	2.59955	6.06096	0.45598	5.701	1.19104e-08	2.9189e-06	BSN
	ENSG00000170379	115.425	2.52292	5.74743	0.430966	5.8541	4.79607e-09	1.46269e-06	TCAF2
	ENSG00000143590	37.5795	2.51651	5.72195	0.533618	4.71593	2.40605e-06	0.000201345	EFNA3
	ENSG00000162415	37.6159	2.33733	5.05365	0.407148	5.74073	9.42673e-09	2.39579e-06	ZSWIM5
	ENSG00000133056	25.1692	2.32589	5.01376	0.675282	3.44433	0.000572485	0.0125108	PIK3C2B
	ENSG00000171388	63.009	2.24268	4.73276	0.676645	3.31442	0.000918345	0.0177014	APLN
	ENSG00000161958	19.1764	2.16913	4.49751	0.563587	3.84879	0.000118705	0.00402248	FGF11
	ENSG00000143847	375.851	2.15953	4.46768	0.429901	5.02331	5.07898e-07	6.00895e-05	PPFIA4
	ENSG00000162433	1151.49	2.13893	4.40436	0.392073	5.45544	4.88509e-08	9.57758e-06	AK4
	ENSG00000214193	162.583	2.03029	4.08486	0.337085	6.02307	1.71134e-09	6.52402e-07	SH3D21
	ENSG00000109758	6.54302	1.95965	3.88967	0.673135	2.91123	0.00360013	0.0470464	HGFAC
	ENSG00000153094	51.445	1.93776	3.83111	0.367243	5.27651	1.31664e-07	2.20361e-05	BCL2L11
	ENSG00000169860	9.25444	1.91495	3.771	0.524853	3.64854	0.000263733	0.00704176	P2RY1
	ENSG00000170525	1057.39	1.84376	3.58945	0.356783	5.16773	2.36948e-07	3.42303e-05	PFKFB3
	ENSG00000061656	30.1275	1.82916	3.55331	0.614926	2.97461	0.00293362	0.0404633	SPAG4
	ENSG00000173320	24.9918	1.82781	3.54998	0.603498	3.02869	0.00245615	0.0355947	STOX2
	ENSG00000180596	41.8919	1.79937	3.48069	0.509079	3.53456	0.000408449	0.009715	HIST1H2BC
	ENSG00000178662	51.9294	1.79259	3.46436	0.457418	3.91894	8.89402e-05	0.00325497	CSRNP3
	ENSG00000176171	2250.35	1.779	3.43188	0.360638	4.93292	8.10084e-07	8.23525e-05	BNIP3
	ENSG00000149212	574.479	1.74017	3.34076	0.186141	9.34871	8.87249e-21	4.05887e-17	SESN3
	ENSG00000170500	24.3752	1.73289	3.32393	0.59794	2.8981	0.00375432	0.0486078	LONRF2
	ENSG00000198719	9.91909	1.68128	3.20713	0.547785	3.06923	0.0021461	0.0325448	DLL1
	ENSG00000110042	19.7492	1.67017	3.18252	0.364737	4.5791	4.66979e-06	0.000338709	DTX4
	ENSG00000135766	1165.78	1.66292	3.16657	0.254651	6.53021	6.56762e-11	4.7439e-08	EGLN1
	ENSG00000133874	51.5265	1.65015	3.13866	0.36052	4.57713	4.71388e-06	0.000338709	RNF122
	ENSG00000152256	477.912	1.64554	3.12865	0.279314	5.89135	3.83049e-09	1.22255e-06	PDK1
	ENSG00000068078	21.5318	1.6444	3.12617	0.321981	5.10712	3.27109e-07	4.40122e-05	FGFR3
	ENSG00000219607	22.2705	1.61758	3.06861	0.447898	3.6115	0.000304429	0.00780932	PPP1R3G
	ENSG00000151882	140.201	1.61632	3.06592	0.260801	6.19753	5.73574e-10	2.71439e-07	CCL28
	ENSG00000100505	13.3211	1.59686	3.02484	0.433231	3.68593	0.000227867	0.00631767	TRIM9
	ENSG00000162409	59.1321	1.5923	3.0153	0.391102	4.07133	4.67462e-05	0.0020695	PRKAA2
	ENSG00000114268	419.634	1.58718	3.00461	0.458609	3.46086	0.000538453	0.0119189	PFKFB4
	ENSG00000123095	93.667	1.5573	2.94302	0.369028	4.22	2.443e-05	0.00126599	BHLHE41
	ENSG00000177453	19.1325	1.55239	2.93303	0.481838	3.22181	0.00127386	0.0225844	NIM1K
	ENSG00000100100	140.539	1.53392	2.89572	0.349174	4.393	1.11796e-05	0.000688024	PIK3IP1
	ENSG00000150510	27.9117	1.52603	2.87992	0.346233	4.40752	1.04562e-05	0.000649327	FAM124A
	ENSG00000111674	1193.48	1.5257	2.87927	0.341407	4.46887	7.86348e-06	0.000516927	ENO2
	ENSG00000138449	45.7136	1.51175	2.85156	0.499639	3.02568	0.00248072	0.0358466	SLC40A1
	ENSG00000119950	362.508	1.47832	2.78625	0.254106	5.81773	5.96507e-09	1.7418e-06	MXI1
	ENSG00000180573	256.033	1.45036	2.73276	0.400241	3.62371	0.000290402	0.00750527	HIST1H2AC
	ENSG00000138439	82.7455	1.44385	2.72046	0.218537	6.60689	3.92486e-11	2.99249e-08	FAM117B
	ENSG00000170006	84.9364	1.41704	2.67037	0.477523	2.96748	0.00300253	0.0410426	TMEM154
	ENSG00000273604	75.4349	1.41703	2.67035	0.357938	3.95887	7.53049e-05	0.00288658	EPOP
	ENSG00000109107	187.619	1.40928	2.65604	0.296372	4.75511	1.98341e-06	0.000176756	ALDOC
	ENSG00000114023	403.66	1.40428	2.64686	0.274277	5.11995	3.05617e-07	4.19429e-05	FAM162A
	ENSG00000143434	79.2259	1.38993	2.62066	0.351805	3.95086	7.78723e-05	0.00294413	SEMA6C
	ENSG00000146205	26.326	1.37831	2.59964	0.446739	3.08527	0.00203365	0.0313241	ANO7
	ENSG00000067992	67.8799	1.37633	2.59607	0.302585	4.54858	5.40093e-06	0.000380115	PDK3
	ENSG00000163638	51.496	1.37592	2.59533	0.238005	5.78103	7.42431e-09	1.99787e-06	ADAMTS9
	ENSG00000176700	171.298	1.34387	2.53831	0.308124	4.36145	1.292e-05	0.000767596	SCAND2P
	ENSG00000186918	790.51	1.33363	2.52036	0.332291	4.01344	5.98396e-05	0.00247361	ZNF395
	ENSG00000186352	131.592	1.32147	2.49921	0.310573	4.25496	2.0909e-05	0.00112092	ANKRD37
	ENSG00000101695	27.0039	1.3176	2.49251	0.359342	3.66671	0.000245695	0.00666387	RNF125
	ENSG00000181744	314.149	1.2744	2.41899	0.262131	4.86172	1.16371e-06	0.000113268	DIPK2A
	ENSG00000265972	1829	1.26373	2.40116	0.411475	3.07123	0.00213181	0.0324717	TXNIP
	ENSG00000070759	57.8473	1.23763	2.3581	0.251273	4.92541	8.41823e-07	8.43298e-05	TESK2
	ENSG00000117394	2446.78	1.23473	2.35337	0.289135	4.27041	1.95118e-05	0.00106262	SLC2A1
	ENSG00000163516	406.699	1.20845	2.31089	0.225212	5.36583	8.05797e-08	1.5149e-05	ANKZF1
	ENSG00000151151	193.839	1.20809	2.31031	0.199236	6.0636	1.33109e-09	5.53522e-07	IPMK
	ENSG00000164542	55.8465	1.20495	2.3053	0.277437	4.34316	1.40448e-05	0.00082372	KIAA0895
	ENSG00000276141	89.8369	1.18882	2.27967	0.257746	4.61238	3.98093e-06	0.000301847	WHAMMP3
	ENSG00000159208	95.6526	1.18853	2.27921	0.320237	3.71142	0.0002061	0.00591739	CIART
	ENSG00000184678	140.383	1.18597	2.27516	0.309309	3.83425	0.000125948	0.00419541	HIST2H2BE
	ENSG00000163251	52.7798	1.17448	2.25711	0.336542	3.48984	0.000483308	0.0109999	FZD5
	ENSG00000151136	66.8556	1.16589	2.24371	0.251696	4.63213	3.61921e-06	0.000277486	BTBD11
	ENSG00000198408	2567.06	1.16035	2.23512	0.12059	9.62231	6.437e-22	8.83414e-18	OGA
	ENSG00000171843	193.309	1.14543	2.21212	0.225803	5.07268	3.92259e-07	4.96776e-05	MLLT3
	ENSG00000139438	39.2862	1.13867	2.20178	0.247285	4.6047	4.13064e-06	0.000308092	FAM222A
	ENSG00000115548	925.854	1.13856	2.20161	0.204902	5.55661	2.75068e-08	5.99212e-06	KDM3A
	ENSG00000129596	94.3534	1.1385	2.20153	0.252238	4.51362	6.37317e-06	0.000437327	CDO1
	ENSG00000162599	129.32	1.11618	2.16772	0.16566	6.73776	1.60842e-11	1.47159e-08	NFIA
	ENSG00000138764	664.214	1.11572	2.16702	0.215385	5.18009	2.21781e-07	3.27282e-05	CCNG2
	ENSG00000147852	443.251	1.11311	2.16311	0.345934	3.21768	0.00129233	0.0227968	VLDLR
	ENSG00000182263	95.2995	1.09926	2.14245	0.279027	3.93962	8.1612e-05	0.00305518	FIGN
	ENSG00000104812	1620.2	1.09056	2.12957	0.285405	3.8211	0.000132856	0.00434122	GYS1
	ENSG00000180834	111.175	1.08616	2.12308	0.248784	4.36586	1.26625e-05	0.000762194	MAP6D1
	ENSG00000185920	117.501	1.08274	2.11805	0.235939	4.58906	4.45257e-06	0.000328532	PTCH1
	ENSG00000186665	95.9726	1.07924	2.11293	0.20793	5.19042	2.09824e-07	3.16442e-05	C17orf58
	ENSG00000117461	297.92	1.07833	2.11159	0.261388	4.12539	3.70106e-05	0.0017445	PIK3R3
	ENSG00000109103	388.809	1.06574	2.09324	0.165462	6.44096	1.1872e-10	7.75862e-08	UNC119
	ENSG00000213859	834.361	1.0654	2.09276	0.287344	3.70776	0.0002091	0.00593562	KCTD11
	ENSG00000241360	252.284	1.05986	2.08473	0.21009	5.04482	4.53959e-07	5.46503e-05	PDXP
	ENSG00000105866	91.1501	1.04985	2.07032	0.301088	3.48686	0.000488725	0.0110498	SP4
	ENSG00000076641	180.038	1.0362	2.05082	0.207333	4.99774	5.80065e-07	6.59513e-05	PAG1
	ENSG00000158373	32.8431	1.02907	2.04071	0.311896	3.29941	0.000968894	0.0184939	HIST1H2BD
	ENSG00000124593	66.6042	1.02681	2.03752	0.213809	4.80248	1.56711e-06	0.000147308
	ENSG00000135362	229.687	1.02476	2.03463	0.321498	3.18747	0.00143525	0.0243177	PRR5L
	ENSG00000170425	75.7118	1.01646	2.02296	0.324123	3.13604	0.00171245	0.0274857	ADORA2B
	ENSG00000164070	190.303	0.995061	1.99317	0.266878	3.72853	0.0001926	0.00561197	HSPA4L
	ENSG00000275793	23.1378	0.992176	1.98918	0.264081	3.75709	0.000171897	0.00516947	RIMBP3
	ENSG00000220323	50.7127	0.988852	1.9846	0.287979	3.43376	0.000595263	0.0128496	HIST2H2BD
	ENSG00000228451	41.8643	0.978881	1.97094	0.286023	3.42238	0.000620756	0.013147	SDAD1P1
	ENSG00000225151	464.329	0.973681	1.96385	0.227908	4.27225	1.9351e-05	0.00105806	GOLGA2P7
	ENSG00000076770	73.8741	0.970295	1.95924	0.310898	3.12094	0.00180273	0.0284702	MBNL3
	ENSG00000088808	137.076	0.969205	1.95776	0.209198	4.63296	3.60472e-06	0.000277486	PPP1R13B
	ENSG00000177076	17.8148	0.965227	1.95237	0.310528	3.10834	0.00188143	0.0293751	ACER2
	ENSG00000006377	59.1383	0.961598	1.94747	0.330334	2.91099	0.00360287	0.0470464	DLX6
	ENSG00000173530	1978.33	0.945611	1.926	0.199489	4.74016	2.13546e-06	0.000186669	TNFRSF10D
	ENSG00000135605	37.3044	0.934096	1.91069	0.310213	3.01114	0.00260267	0.0370914	TEC
	ENSG00000164105	296.86	0.933895	1.91043	0.204027	4.57731	4.70996e-06	0.000338709	SAP30
	ENSG00000126822	107.34	0.931077	1.9067	0.276976	3.36158	0.000774991	0.0156411	PLEKHG3
	ENSG00000109654	377.971	0.929616	1.90477	0.202858	4.5826	4.59229e-06	0.00033703	TRIM2
	ENSG00000151883	233.719	0.929372	1.90445	0.21302	4.36285	1.28379e-05	0.000767596	PARP8
	ENSG00000160271	369.573	0.925473	1.89931	0.180176	5.1365	2.79904e-07	3.90452e-05	RALGDS
	ENSG00000144730	94.5446	0.917037	1.88823	0.220583	4.15733	3.21983e-05	0.00156145	IL17RD
	ENSG00000109046	1929.66	0.913465	1.88356	0.174994	5.21997	1.78954e-07	2.82295e-05	WSB1
	ENSG00000080819	577.65	0.912848	1.88276	0.146552	6.22883	4.69934e-10	2.44327e-07	CPOX
	ENSG00000196689	67.0249	0.893538	1.85773	0.23348	3.82705	0.00012969	0.00427606	TRPV1
	ENSG00000141562	472.919	0.889148	1.85208	0.162864	5.45945	4.77622e-08	9.49983e-06	NARF
	ENSG00000256223	89.4446	0.888189	1.85085	0.208434	4.26126	2.0328e-05	0.00109835	ZNF10
	ENSG00000127663	756.203	0.884459	1.84607	0.210391	4.20388	2.62381e-05	0.00133966	KDM4B
	ENSG00000064309	252.696	0.880926	1.84156	0.218174	4.03772	5.39724e-05	0.00230025	CDON
	ENSG00000166450	42.1955	0.876203	1.83554	0.297057	2.94961	0.00318173	0.0428099	PRTG
	ENSG00000140961	311.739	0.872673	1.83105	0.262136	3.32908	0.000871338	0.0169882	OSGIN1
	ENSG00000168939	72.7485	0.871085	1.82904	0.182294	4.77845	1.7665e-06	0.000162707	SPRY3
	ENSG00000116675	232.197	0.865219	1.82162	0.278829	3.10304	0.00191542	0.0297775	DNAJC6
	ENSG00000258947	5745.28	0.85914	1.81396	0.182418	4.70974	2.48038e-06	0.000206308	TUBB3
	ENSG00000163050	124.086	0.85595	1.80995	0.217953	3.92722	8.59347e-05	0.00318748	COQ8A
	ENSG00000165185	49.891	0.852027	1.80503	0.228212	3.73349	0.000188841	0.00554959	KIAA1958
	ENSG00000084444	115.55	0.842736	1.79345	0.251378	3.35247	0.000800953	0.0159772	FAM234B
	ENSG00000145284	144.466	0.841595	1.79203	0.126843	6.63493	3.24653e-11	2.62091e-08	SCD5
	ENSG00000102144	8225.97	0.839976	1.79002	0.191672	4.38236	1.17402e-05	0.000716102	PGK1
	ENSG00000172728	155.801	0.837227	1.78661	0.213394	3.92338	8.73141e-05	0.00321737	FUT10
	ENSG00000134297	34.8009	0.836566	1.78579	0.281647	2.97026	0.00297546	0.0407131	PLEKHA8P1
	ENSG00000181873	120.799	0.835266	1.78419	0.261034	3.19983	0.00137508	0.0238278	IBA57
	ENSG00000080200	660.66	0.834929	1.78377	0.139339	5.99207	2.07188e-09	7.48277e-07	CRYBG3
	ENSG00000197016	252.125	0.833498	1.782	0.215125	3.87448	0.000106852	0.00371251	ZNF470
	ENSG00000146021	68.9957	0.826898	1.77387	0.259271	3.18932	0.00142609	0.0241924	KLHL3
	ENSG00000164970	667.51	0.820651	1.7662	0.211007	3.88921	0.00010057	0.00353904	FAM219A
	ENSG00000117676	46.0251	0.819711	1.76505	0.221071	3.70791	0.00020898	0.00593562	RPS6KA1
	ENSG00000179104	68.1017	0.818946	1.76412	0.218155	3.75396	0.000174063	0.00521581	TMTC2
	ENSG00000076555	99.9614	0.814025	1.75811	0.27894	2.91829	0.00351962	0.0462409	ACACB
	ENSG00000149243	42.3261	0.812466	1.75621	0.241563	3.36337	0.00076997	0.0155627	KLHL35
	ENSG00000161048	189.57	0.810203	1.75346	0.230507	3.51487	0.000439974	0.0102343	NAPEPLD
	ENSG00000174032	539.516	0.806477	1.74894	0.164345	4.90722	9.23753e-07	9.18666e-05	SLC25A30
	ENSG00000171723	224.582	0.806003	1.74836	0.156953	5.13532	2.81658e-07	3.90452e-05	GPHN
	ENSG00000154429	320.52	0.804915	1.74704	0.180143	4.46821	7.88775e-06	0.000516927	CCSAP
	ENSG00000114120	1035.99	0.802944	1.74466	0.198014	4.05498	5.01375e-05	0.00215701	SLC25A36
	ENSG00000100592	251.404	0.801493	1.7429	0.199119	4.02519	5.69293e-05	0.00238201	DAAM1
	ENSG00000149054	113.343	0.800235	1.74138	0.257829	3.10375	0.00191088	0.0297775	ZNF215
	ENSG00000157240	709.936	0.797791	1.73844	0.178108	4.47927	7.48991e-06	0.000501422	FZD1
	ENSG00000196968	634.487	0.791689	1.7311	0.234298	3.37898	0.000727548	0.0148584	FUT11
	ENSG00000106780	516.922	0.788046	1.72673	0.182438	4.31953	1.56362e-05	0.000909282	MEGF9
	ENSG00000174740	39.3401	0.786392	1.72476	0.224517	3.50259	0.000460762	0.0106099	PABPC5
	ENSG00000169193	91.3191	0.786254	1.72459	0.158478	4.96129	7.00256e-07	7.39255e-05	CCDC126
	ENSG00000113966	203.718	0.783304	1.72107	0.229913	3.40696	0.000656908	0.0138273	ARL6
	ENSG00000164938	510.728	0.773253	1.70912	0.26412	2.92766	0.00341519	0.0451543	TP53INP1
	ENSG00000256235	1490.83	0.771491	1.70703	0.223786	3.44745	0.000565912	0.0124265	SMIM3
	ENSG00000185033	299.262	0.769441	1.70461	0.194701	3.9519	7.75316e-05	0.00294074	SEMA4B
	ENSG00000135482	139.798	0.76766	1.70251	0.209974	3.65597	0.00025621	0.00686764	ZC3H10
	ENSG00000113594	594.674	0.765533	1.7	0.190914	4.00982	6.07643e-05	0.00249039	LIFR
	ENSG00000163637	267.053	0.764509	1.69879	0.239031	3.19837	0.00138208	0.0238723	PRICKLE2
	ENSG00000196227	212.291	0.764037	1.69823	0.25039	3.05138	0.00227791	0.0339435	FAM217B
	ENSG00000198945	143.693	0.760193	1.69372	0.122634	6.19889	5.68637e-10	2.71439e-07	L3MBTL3
	ENSG00000116525	170.057	0.754527	1.68708	0.168927	4.46659	7.94751e-06	0.000516927	TRIM62
	ENSG00000155016	327.804	0.749051	1.68069	0.14125	5.30302	1.13904e-07	1.93818e-05	CYP2U1
	ENSG00000120647	169.859	0.747419	1.67879	0.187377	3.98885	6.63945e-05	0.00265655	CCDC77
	ENSG00000239305	581.774	0.746992	1.67829	0.17641	4.2344	2.29165e-05	0.0012084	RNF103
	ENSG00000175782	263.999	0.745339	1.67637	0.226575	3.28959	0.00100335	0.0189669	SLC35E3
	ENSG00000167333	222.965	0.734534	1.66386	0.154078	4.76729	1.86724e-06	0.00017084	TRIM68
	ENSG00000184898	222.064	0.733069	1.66217	0.162802	4.50281	6.70593e-06	0.000453361	RBM43
	ENSG00000277147	97.7297	0.731123	1.65993	0.159709	4.57784	4.69804e-06	0.000338709	LINC00869
	ENSG00000079335	86.2423	0.729664	1.65825	0.19506	3.74071	0.000183502	0.00540426	CDC14A
	ENSG00000087299	128.022	0.72722	1.65545	0.174298	4.17229	3.0155e-05	0.00148185	L2HGDH
	ENSG00000173281	345.608	0.726057	1.65411	0.1882	3.85791	0.000114361	0.00390421	PPP1R3B
	ENSG00000175595	262.588	0.724657	1.65251	0.220422	3.28758	0.00101051	0.0190499	ERCC4
	ENSG00000285589	62.7519	0.722385	1.64991	0.198899	3.63192	0.000281321	0.00738211
	ENSG00000116977	1210.57	0.712426	1.63856	0.146401	4.86625	1.13736e-06	0.000111493	LGALS8
	ENSG00000135838	34.5884	0.703997	1.62901	0.236813	2.9728	0.00295094	0.0405575	NPL
	ENSG00000197930	1617.42	0.701367	1.62604	0.179871	3.89928	9.64775e-05	0.0034302	ERO1A
	ENSG00000271303	2866.35	0.699886	1.62438	0.241606	2.8968	0.00376986	0.0486713	SRXN1
	ENSG00000140332	766.275	0.69804	1.6223	0.170046	4.10499	4.04327e-05	0.00186207	TLE3
	ENSG00000198246	111.797	0.697472	1.62166	0.164748	4.23356	2.30025e-05	0.0012084	SLC29A3
	ENSG00000274180	262.02	0.695651	1.61962	0.196969	3.53178	0.000412767	0.00978379	NATD1
	ENSG00000139190	169.888	0.689088	1.61227	0.165349	4.16747	3.07993e-05	0.00150423	VAMP1
	ENSG00000112144	669.768	0.68404	1.60663	0.196076	3.48865	0.000485458	0.0110123	ICK
	ENSG00000134461	61.0221	0.682621	1.60505	0.217772	3.13456	0.0017211	0.0274857	ANKRD16
	ENSG00000168566	404.318	0.682256	1.60465	0.0887683	7.6858	1.52044e-14	2.08665e-11	SNRNP48
	ENSG00000182957	252.878	0.677591	1.59947	0.170318	3.97838	6.93856e-05	0.00275216	SPATA13
	ENSG00000170949	384.664	0.675703	1.59737	0.0885495	7.63079	2.33317e-14	2.91094e-11	ZNF160
	ENSG00000128872	299.549	0.672916	1.59429	0.173791	3.87197	0.000107957	0.003732	TMOD2
	ENSG00000163428	1271.26	0.670116	1.5912	0.0707918	9.466	2.9076e-21	1.9952e-17	LRRC58
	ENSG00000162636	332.378	0.669857	1.59092	0.118122	5.67091	1.42043e-08	3.36103e-06	FAM102B
	ENSG00000165355	431.744	0.662816	1.58317	0.165114	4.01429	5.9626e-05	0.00247223	FBXO33
	ENSG00000152952	14653.1	0.662248	1.58255	0.218211	3.0349	0.00240612	0.0351293	PLOD2
	ENSG00000079156	251.141	0.65881	1.57878	0.200213	3.29054	0.000999937	0.018944	OSBPL6
	ENSG00000112964	145.414	0.65835	1.57828	0.179364	3.67047	0.000242108	0.00661891	GHR
	ENSG00000172671	63.6234	0.657347	1.57718	0.210579	3.12162	0.00179862	0.0284381	ZFAND4
	ENSG00000181826	53.9035	0.653681	1.57318	0.221738	2.94799	0.00319846	0.0429207	RELL1
	ENSG00000108506	246.331	0.650842	1.57008	0.126727	5.13579	2.80959e-07	3.90452e-05	INTS2
	ENSG00000114859	75.4406	0.646872	1.56577	0.215706	2.99886	0.00270996	0.0381843	CLCN2
	ENSG00000215271	118.374	0.645823	1.56463	0.176042	3.66857	0.00024391	0.00664171	HOMEZ
	ENSG00000146247	730.447	0.644522	1.56322	0.117988	5.46258	4.69255e-08	9.47068e-06	PHIP
	ENSG00000117602	191.249	0.642866	1.56143	0.211008	3.04664	0.00231416	0.0342237	RCAN3
	ENSG00000005469	316.346	0.640651	1.55903	0.167282	3.82977	0.000128261	0.0042586	CROT
	ENSG00000196368	227.311	0.63826	1.55645	0.182311	3.50095	0.000463607	0.0106219	NUDT11
	ENSG00000135093	178.599	0.63662	1.55468	0.183306	3.473	0.000514682	0.0114854	USP30
	ENSG00000157600	297.838	0.629556	1.54709	0.146486	4.29773	1.72558e-05	0.000982652	TMEM164
	ENSG00000163728	635.139	0.622607	1.53965	0.12615	4.93543	7.99728e-07	8.23525e-05	TTC14
	ENSG00000174718	290.364	0.621391	1.53836	0.205101	3.02968	0.00244811	0.0355533	KIAA1551
	ENSG00000186834	907.316	0.620601	1.53752	0.156452	3.96673	7.28662e-05	0.00284095	HEXIM1
	ENSG00000091157	512.174	0.619112	1.53593	0.104353	5.93287	2.97687e-09	9.96451e-07	WDR7
	ENSG00000213793	76.3849	0.61897	1.53578	0.16923	3.65758	0.000254612	0.00683815	ZNF888
	ENSG00000119431	78.6367	0.617636	1.53436	0.179628	3.43842	0.000585113	0.0126858	HDHD3
	ENSG00000136161	190.154	0.617402	1.53411	0.119988	5.14553	2.66772e-07	3.81372e-05	RCBTB2
	ENSG00000163900	364.075	0.61613	1.53276	0.0915986	6.72642	1.73891e-11	1.49155e-08	TMEM41A
	ENSG00000175105	453.095	0.615402	1.53198	0.155383	3.96055	7.47773e-05	0.00288271	ZNF654
	ENSG00000131019	71.0624	0.615273	1.53185	0.155862	3.94756	7.89521e-05	0.0029686	ULBP3
	ENSG00000147036	79.9217	0.615069	1.53163	0.199948	3.07614	0.002097	0.0320597	LANCL3
	ENSG00000148218	717.726	0.61425	1.53076	0.0993547	6.1824	6.31349e-10	2.88821e-07	ALAD
	ENSG00000215114	393.004	0.614128	1.53063	0.121074	5.07235	3.92943e-07	4.96776e-05	UBXN2B
	ENSG00000189298	89.8303	0.612533	1.52894	0.170058	3.6019	0.000315903	0.00802861	ZKSCAN3
	ENSG00000189079	406.065	0.611632	1.52799	0.10906	5.60821	2.04432e-08	4.59938e-06	ARID2
	ENSG00000156869	84.2502	0.611383	1.52772	0.200004	3.05685	0.00223675	0.0334392	FRRS1
	ENSG00000180979	298.337	0.610391	1.52667	0.168152	3.62999	0.000283429	0.00740576	LRRC57
	ENSG00000113369	964.572	0.610044	1.52631	0.148824	4.09909	4.1477e-05	0.0018872	ARRDC3
	ENSG00000095015	92.0981	0.602638	1.51849	0.156658	3.84685	0.000119647	0.00403448	MAP3K1
	ENSG00000145675	573.902	0.60226	1.51809	0.165929	3.62962	0.000283841	0.00740576	PIK3R1
	ENSG00000134333	27193.3	0.601519	1.51731	0.18974	3.17022	0.00152322	0.0251571	LDHA
	ENSG00000196323	509.483	0.600485	1.51623	0.118613	5.06257	4.13636e-07	5.06852e-05	ZBTB44
	ENSG00000204116	249.795	0.597682	1.51328	0.184226	3.24428	0.00117749	0.021263	CHIC1
	ENSG00000138617	127.112	0.594659	1.51012	0.149812	3.96936	7.20645e-05	0.00282628	PARP16
	ENSG00000169032	1430.43	0.591812	1.50714	0.161265	3.6698	0.000242736	0.00662288	MAP2K1
	ENSG00000185946	203.474	0.591672	1.50699	0.112732	5.2485	1.53345e-07	2.4759e-05	RNPC3
	ENSG00000131437	451.929	0.59094	1.50623	0.145244	4.06861	4.72946e-05	0.00208704	KIF3A
	ENSG00000080546	262.357	0.590923	1.50621	0.154461	3.82572	0.000130392	0.00428109	SESN1
	ENSG00000243364	84.6845	0.589427	1.50465	0.171661	3.43366	0.00059548	0.0128496	EFNA4
	ENSG00000164168	815.841	0.583341	1.49832	0.129047	4.52038	6.173e-06	0.00042572	TMEM184C
	ENSG00000164603	395.478	0.583206	1.49817	0.114738	5.08293	3.7166e-07	4.85777e-05	BMT2
	ENSG00000182504	297.164	0.58306	1.49802	0.130519	4.46725	7.92326e-06	0.000516927	CEP97
	ENSG00000178502	57.0613	0.58205	1.49697	0.195647	2.97501	0.00292983	0.0404517	KLHL11
	ENSG00000125249	694.6	0.577446	1.49221	0.146584	3.93936	8.16999e-05	0.00305518	RAP2A
	ENSG00000184992	357.075	0.576793	1.49153	0.116834	4.93687	7.93865e-07	8.23525e-05	BRI3BP
	ENSG00000185305	233.921	0.576582	1.49131	0.150568	3.82938	0.000128466	0.0042586	ARL15
	ENSG00000183580	450.059	0.57625	1.49097	0.104642	5.50686	3.65283e-08	7.71254e-06	FBXL7
	ENSG00000147912	217.086	0.570214	1.48474	0.161632	3.52786	0.000418931	0.0098787	FBXO10
	ENSG00000175931	579.103	0.56994	1.48446	0.104002	5.4801	4.25078e-08	8.83905e-06	UBE2O
	ENSG00000171862	657.283	0.569545	1.48405	0.150022	3.79641	0.000146806	0.00464464	PTEN
	ENSG00000124788	671.062	0.568863	1.48335	0.192324	2.95783	0.00309811	0.0420448	ATXN1
	ENSG00000197417	230.411	0.56744	1.48189	0.165593	3.42672	0.000610926	0.0130394	SHPK
	ENSG00000155508	947.95	0.567142	1.48158	0.113109	5.01413	5.32739e-07	6.2001e-05	CNOT8
	ENSG00000205413	591.972	0.566155	1.48057	0.12979	4.36209	1.28824e-05	0.000767596	SAMD9
	ENSG00000145214	503.202	0.56001	1.47428	0.131449	4.26028	2.0417e-05	0.00109884	DGKQ
	ENSG00000162231	1397.52	0.558288	1.47252	0.149722	3.72884	0.000192362	0.00561197	NXF1
	ENSG00000174373	415.7	0.558028	1.47226	0.13808	4.04134	5.31461e-05	0.0022722	RALGAPA1
	ENSG00000115904	929.241	0.5574	1.47161	0.162693	3.42608	0.000612352	0.0130496	SOS1
	ENSG00000144791	687.691	0.557161	1.47137	0.170529	3.26725	0.00108598	0.0199251	LIMD1
	ENSG00000101347	412.63	0.556711	1.47091	0.153015	3.63828	0.000274462	0.00725822	SAMHD1
	ENSG00000133424	382.398	0.556088	1.47028	0.120502	4.61475	3.93568e-06	0.000300074	LARGE1
	ENSG00000173218	745.407	0.555999	1.47019	0.0964539	5.7644	8.19507e-09	2.16287e-06	VANGL1
	ENSG00000122884	3793.47	0.555687	1.46987	0.173819	3.19692	0.00138901	0.0238991	P4HA1
	ENSG00000144320	1209.58	0.555405	1.46958	0.174391	3.18482	0.00144842	0.0243605	LNPK
	ENSG00000104093	564.349	0.555099	1.46927	0.0956054	5.80614	6.39277e-09	1.77255e-06	DMXL2
	ENSG00000107897	609.19	0.554893	1.46906	0.0963325	5.76019	8.40198e-09	2.17564e-06	ACBD5
	ENSG00000104765	3400.84	0.553906	1.46806	0.190699	2.9046	0.00367718	0.0478346	BNIP3L
	ENSG00000251474	105.724	0.553468	1.46761	0.174801	3.16629	0.00154399	0.0254379	RPL32P3
	ENSG00000168769	418.583	0.553416	1.46756	0.109828	5.03895	4.681e-07	5.58626e-05	TET2
	ENSG00000168116	212.718	0.552793	1.46692	0.181443	3.04665	0.00231405	0.0342237	KIAA1586
	ENSG00000100564	188.404	0.552453	1.46658	0.171323	3.22463	0.00126135	0.0224342	PIGH
	ENSG00000155111	433.223	0.552269	1.46639	0.163309	3.38175	0.000720253	0.0147419	CDK19
	ENSG00000177932	233.746	0.552158	1.46628	0.177515	3.11049	0.00186777	0.0291952	ZNF354C
	ENSG00000091127	341.429	0.551263	1.46537	0.155784	3.53864	0.000402188	0.00958667	PUS7
	ENSG00000089094	491.698	0.550881	1.46498	0.136594	4.033	5.50698e-05	0.0023236	KDM2B
	ENSG00000143772	106.622	0.550754	1.46485	0.133139	4.13668	3.52367e-05	0.00167332	ITPKB
	ENSG00000140396	522.455	0.550041	1.46413	0.129834	4.23649	2.27037e-05	0.00120303	NCOA2
	ENSG00000105939	1087.13	0.543133	1.45713	0.123901	4.38362	1.16722e-05	0.000715132	ZC3HAV1
	ENSG00000135622	333.75	0.542271	1.45626	0.12195	4.44665	8.72182e-06	0.000556736	SEMA4F
	ENSG00000138640	256.687	0.541072	1.45505	0.134028	4.03701	5.41374e-05	0.00230025	FAM13A
	ENSG00000138604	670.941	0.54023	1.4542	0.128938	4.18984	2.7915e-05	0.00140332	GLCE
	ENSG00000100350	324.501	0.539966	1.45394	0.178484	3.02529	0.00248398	0.0358466	FOXRED2
	ENSG00000198730	1066.51	0.539812	1.45378	0.0738296	7.3116	2.63986e-13	3.01912e-10	CTR9
	ENSG00000196814	150.735	0.539589	1.45356	0.154962	3.48208	0.00049754	0.0112122	MVB12B
	ENSG00000138463	215.026	0.539313	1.45328	0.10168	5.30401	1.13287e-07	1.93818e-05	DIRC2
	ENSG00000183723	508.966	0.539038	1.453	0.134734	4.00075	6.31421e-05	0.00254871	CMTM4
	ENSG00000137075	354.206	0.536876	1.45083	0.102149	5.25581	1.47374e-07	2.40781e-05	RNF38
	ENSG00000188994	519.96	0.536248	1.4502	0.159937	3.35286	0.000799804	0.0159772	ZNF292
	ENSG00000167562	88.0523	0.534854	1.4488	0.166676	3.20894	0.00133225	0.0232915	ZNF701
	ENSG00000183718	160.602	0.532229	1.44616	0.16611	3.20407	0.001355	0.0235368	TRIM52
	ENSG00000024862	134.218	0.532205	1.44614	0.156781	3.39457	0.000687355	0.0142928	CCDC28A
	ENSG00000186310	465.049	0.532023	1.44596	0.123898	4.29404	1.75447e-05	0.000994973	NAP1L3
	ENSG00000172986	213.822	0.530915	1.44484	0.183444	2.89416	0.00380178	0.0489912	GXYLT2
	ENSG00000070159	234.79	0.530615	1.44454	0.180454	2.94045	0.00327735	0.0437532	PTPN3
	ENSG00000012232	1221.35	0.528796	1.44273	0.0881422	5.99935	1.98104e-09	7.34804e-07	EXTL3
	ENSG00000126001	828.396	0.527361	1.44129	0.178149	2.96023	0.0030741	0.0418127	CEP250
	ENSG00000135338	147.443	0.524703	1.43864	0.142086	3.69285	0.000221753	0.00619824	LCA5
	ENSG00000135108	716.454	0.524144	1.43808	0.0892122	5.87526	4.22192e-09	1.31685e-06	FBXO21
	ENSG00000186106	127.069	0.522443	1.43639	0.142182	3.67446	0.000238351	0.00654227	ANKRD46
	ENSG00000089916	683.725	0.522093	1.43604	0.141905	3.67917	0.000233993	0.0064614	GPATCH2L
	ENSG00000060237	3828.04	0.52169	1.43564	0.13064	3.99334	6.51487e-05	0.00261991	WNK1
	ENSG00000187239	593.538	0.520216	1.43417	0.138475	3.75674	0.00017214	0.00516947	FNBP1
	ENSG00000181467	489.268	0.518502	1.43247	0.15294	3.39024	0.000698314	0.0144332	RAP2B
	ENSG00000189319	289.505	0.518151	1.43212	0.113585	4.56178	5.07224e-06	0.000360681	FAM53B
	ENSG00000066933	887.556	0.517034	1.43101	0.123356	4.19139	2.7725e-05	0.00139889	MYO9A
	ENSG00000178385	315.441	0.516899	1.43088	0.13962	3.70218	0.000213751	0.00604715	PLEKHM3
	ENSG00000198182	120.477	0.516499	1.43048	0.150387	3.43446	0.000593726	0.0128496	ZNF607
	ENSG00000272391	1297.54	0.511924	1.42595	0.1352	3.78643	0.000152824	0.00476674	POM121C
	ENSG00000197019	575.235	0.511122	1.42516	0.119616	4.27304	1.92825e-05	0.00105806	SERTAD1
	ENSG00000066583	168.333	0.508715	1.42278	0.151137	3.36592	0.000762875	0.015442	ISOC1
	ENSG00000145687	291.766	0.507462	1.42155	0.173497	2.92491	0.00344558	0.0455121	SSBP2
	ENSG00000182224	424.811	0.506962	1.42105	0.102649	4.93877	7.86178e-07	8.23525e-05	CYB5D1
	ENSG00000143376	421.918	0.506201	1.4203	0.12045	4.20256	2.63908e-05	0.00133966	SNX27
	ENSG00000113441	996.122	0.505021	1.41914	0.114791	4.39949	1.08505e-05	0.000670774	LNPEP
	ENSG00000046651	215.887	0.504668	1.4188	0.145162	3.4766	0.000507824	0.0114002	OFD1
	ENSG00000135070	498.502	0.503268	1.41742	0.112552	4.47145	7.76926e-06	0.000515098	ISCA1
	ENSG00000084676	507.515	0.502872	1.41703	0.124074	4.05302	5.05617e-05	0.00216846	NCOA1
	ENSG00000158987	332.577	0.502823	1.41698	0.158609	3.17021	0.00152328	0.0251571	RAPGEF6
	ENSG00000114770	502.957	0.500897	1.41509	0.144009	3.47823	0.000504736	0.0113557	ABCC5
	ENSG00000130589	274.2	0.497464	1.41173	0.120628	4.12394	3.72442e-05	0.0017445	HELZ2
	ENSG00000089902	879.741	0.495189	1.40951	0.159198	3.11052	0.00186761	0.0291952	RCOR1
	ENSG00000214367	244.667	0.494238	1.40858	0.163572	3.02152	0.00251507	0.0361432	HAUS3
	ENSG00000166974	639.839	0.493407	1.40777	0.147155	3.35297	0.000799482	0.0159772	MAPRE2
	ENSG00000170365	204.974	0.493365	1.40772	0.160521	3.07353	0.00211545	0.0322583	SMAD1
	ENSG00000152443	259.921	0.491622	1.40603	0.13209	3.72188	0.000197745	0.00572544	ZNF776
	ENSG00000250462	369.287	0.489331	1.40379	0.152722	3.20405	0.00135509	0.0235368	LRRC37BP1
	ENSG00000141542	140.052	0.487726	1.40223	0.123218	3.95823	7.55088e-05	0.00288658	RAB40B
	ENSG00000116685	1051.94	0.486865	1.4014	0.105	4.6368	3.53843e-06	0.000274359	KIAA2013
	ENSG00000155100	293.942	0.484708	1.3993	0.115761	4.18714	2.82486e-05	0.0014149	OTUD6B
	ENSG00000137992	397.423	0.484661	1.39926	0.109717	4.41737	9.99082e-06	0.000623246	DBT
	ENSG00000111669	10907.4	0.483939	1.39856	0.146936	3.29353	0.000989394	0.0188002	TPI1
	ENSG00000117528	727.375	0.482148	1.39682	0.106232	4.53863	5.66219e-06	0.000396469	ABCD3
	ENSG00000101986	409.386	0.4818	1.39648	0.13336	3.61279	0.00030292	0.00778515	ABCD1
	ENSG00000149925	17473.8	0.480894	1.39561	0.150104	3.20373	0.00135658	0.0235368	ALDOA
	ENSG00000139163	549.315	0.480671	1.39539	0.139062	3.45652	0.000547207	0.0120737	ETNK1
	ENSG00000142166	1457.54	0.47934	1.39411	0.125893	3.80751	0.000140375	0.0045223	IFNAR1
	ENSG00000107882	393.217	0.478651	1.39344	0.095667	5.0033	5.63572e-07	6.49955e-05	SUFU
	ENSG00000125945	303.701	0.477194	1.39203	0.0918254	5.19675	2.02804e-07	3.09254e-05	ZNF436
	ENSG00000166224	828.656	0.475102	1.39002	0.135259	3.51254	0.000443851	0.010307	SGPL1
	ENSG00000166024	258.966	0.473766	1.38873	0.0948595	4.9944	5.90196e-07	6.59513e-05	R3HCC1L
	ENSG00000139324	1031.71	0.473327	1.38831	0.159643	2.96492	0.00302765	0.0413268	TMTC3
	ENSG00000162378	1001.81	0.47302	1.38801	0.0998658	4.73656	2.17382e-06	0.000188681	ZYG11B
	ENSG00000144567	1410.98	0.472487	1.3875	0.125077	3.77756	0.000158371	0.00489523	RETREG2
	ENSG00000139636	360.135	0.471124	1.38619	0.154842	3.04262	0.00234531	0.0344984	LMBR1L
	ENSG00000089876	695.268	0.470864	1.38594	0.122258	3.8514	0.000117445	0.00399955	DHX32
	ENSG00000100503	1637.73	0.470398	1.38549	0.132723	3.5442	0.000393807	0.00944862	NIN
	ENSG00000090905	1486.68	0.470309	1.38541	0.123737	3.80087	0.000144191	0.00461278	TNRC6A
	ENSG00000171291	119.329	0.468222	1.3834	0.139899	3.34687	0.000817305	0.0161896	ZNF439
	ENSG00000125834	590.287	0.467831	1.38303	0.105427	4.43748	9.10184e-06	0.000572999	STK35
	ENSG00000221909	122.8	0.46684	1.38208	0.161623	2.88846	0.00387138	0.049748	FAM200A
	ENSG00000137770	522.439	0.466387	1.38165	0.111798	4.1717	3.0233e-05	0.00148185	CTDSPL2
	ENSG00000108799	503.063	0.466373	1.38163	0.1497	3.11539	0.00183704	0.0289427	EZH1
	ENSG00000135049	226.76	0.466201	1.38147	0.12558	3.71237	0.000205331	0.00591671	AGTPBP1
	ENSG00000103160	449.107	0.466188	1.38145	0.138115	3.37536	0.000737181	0.0150328	HSDL1
	ENSG00000137166	466.5	0.46584	1.38112	0.147304	3.16244	0.00156451	0.0256791	FOXP4
	ENSG00000165152	310.34	0.46458	1.37992	0.111057	4.18324	2.87389e-05	0.00142903	TMEM246
	ENSG00000196372	113.792	0.464224	1.37957	0.153625	3.0218	0.0025128	0.0361432	ASB13
	ENSG00000064651	448.947	0.463682	1.37906	0.0991136	4.67829	2.89273e-06	0.000236309	SLC12A2
	ENSG00000114126	345.483	0.462293	1.37773	0.151402	3.05341	0.00226259	0.0337886	TFDP2
	ENSG00000115840	382.133	0.461958	1.37741	0.122393	3.7744	0.000160395	0.00493565	SLC25A12
	ENSG00000135899	189.216	0.461759	1.37722	0.153809	3.00216	0.00268074	0.0378892	SP110
	ENSG00000116005	2408.29	0.461312	1.37679	0.133209	3.46307	0.000534045	0.0118404	PCYOX1
	ENSG00000163807	591.547	0.460243	1.37577	0.127518	3.60925	0.000307083	0.0078627	KIAA1143
	ENSG00000068650	459.46	0.458823	1.37442	0.137131	3.34586	0.000820271	0.0162145	ATP11A
	ENSG00000141699	558.633	0.45851	1.37412	0.137212	3.34163	0.000832892	0.0163294	RETREG3
	ENSG00000084093	873.012	0.457588	1.37324	0.13068	3.50161	0.000462463	0.0106135	REST
	ENSG00000106100	125.276	0.456766	1.37246	0.141651	3.2246	0.0012615	0.0224342	NOD1
	ENSG00000165288	279.588	0.455718	1.37146	0.0962851	4.73301	2.21214e-06	0.000188681	BRWD3
	ENSG00000008869	529.486	0.454874	1.37066	0.109738	4.14508	3.39696e-05	0.00163579	HEATR5B
	ENSG00000037637	481.814	0.454857	1.37065	0.13533	3.36109	0.000776367	0.0156459	FBXO42
	ENSG00000133624	159.035	0.454599	1.3704	0.154347	2.94531	0.00322636	0.0431565	ZNF767P
	ENSG00000080603	1383.06	0.454534	1.37034	0.138639	3.27854	0.00104345	0.0195568	SRCAP
	ENSG00000127528	818.092	0.454159	1.36998	0.142103	3.19599	0.0013935	0.0239355	KLF2
	ENSG00000181222	1788.05	0.453633	1.36948	0.142657	3.17989	0.0014733	0.0246154	POLR2A
	ENSG00000157077	643.466	0.453067	1.36895	0.109792	4.12661	3.68148e-05	0.00174223	ZFYVE9
	ENSG00000198964	494.586	0.452883	1.36877	0.127524	3.55135	0.000383264	0.00924413	SGMS1
	ENSG00000152944	420.271	0.452237	1.36816	0.132376	3.41631	0.000634753	0.0134021	MED21
	ENSG00000163882	468.558	0.452124	1.36805	0.0859512	5.26024	1.43869e-07	2.37887e-05	POLR2H
	ENSG00000096968	306.669	0.450321	1.36634	0.142127	3.16844	0.00153259	0.0252804	JAK2
	ENSG00000140265	346.261	0.449463	1.36553	0.125073	3.59361	0.000326128	0.00817124	ZSCAN29
	ENSG00000261052	191.122	0.446972	1.36318	0.135537	3.29778	0.000974539	0.0185758	SULT1A3
	ENSG00000090975	289.307	0.446323	1.36256	0.143959	3.10034	0.00193301	0.0300097	PITPNM2
	ENSG00000102606	828.637	0.446265	1.36251	0.0996847	4.47676	7.57828e-06	0.000504875	ARHGEF7
	ENSG00000121274	338.314	0.445824	1.36209	0.113268	3.93601	8.2849e-05	0.00308973	TENT4B
	ENSG00000105220	4507.24	0.44469	1.36102	0.13567	3.27772	0.00104649	0.0195568	GPI
	ENSG00000165714	150.101	0.442784	1.35922	0.132483	3.3422	0.00083118	0.0163192	BORCS5
	ENSG00000106086	449.73	0.44276	1.3592	0.108041	4.09806	4.16621e-05	0.0018872	PLEKHA8
	ENSG00000197798	342.634	0.440731	1.35729	0.102686	4.29202	1.77054e-05	0.000999953	FAM118B
	ENSG00000219481	895.784	0.440671	1.35724	0.13831	3.18612	0.00144193	0.0243605	NBPF1
	ENSG00000137822	325.287	0.440322	1.35691	0.148878	2.95761	0.00310036	0.0420448	TUBGCP4
	ENSG00000114166	313.462	0.438412	1.35511	0.109509	4.00343	6.24312e-05	0.00254245	KAT2B
	ENSG00000160445	785.814	0.438169	1.35488	0.115938	3.77934	0.000157242	0.00488233	ZER1
	ENSG00000072274	5246.98	0.437734	1.35448	0.115051	3.80468	0.000141986	0.00455285	TFRC
	ENSG00000185621	357.043	0.436852	1.35365	0.131747	3.31583	0.000913717	0.017652	LMLN
	ENSG00000157933	2350.26	0.436498	1.35332	0.112902	3.86617	0.000110558	0.00379323	SKI
	ENSG00000100650	1797.47	0.435333	1.35222	0.0707858	6.15001	7.74789e-10	3.43007e-07	SRSF5
	ENSG00000163281	465.627	0.43472	1.35165	0.109143	3.98303	6.80414e-05	0.00271453	GNPDA2
	ENSG00000134086	479.628	0.433255	1.35028	0.08134	5.32647	1.0014e-07	1.80831e-05	VHL
	ENSG00000165240	389.613	0.433181	1.35021	0.135576	3.19512	0.00139772	0.023948	ATP7A
	ENSG00000139697	1155.53	0.43309	1.35012	0.115573	3.74734	0.000178719	0.00532688	SBNO1
	ENSG00000174151	350.96	0.432292	1.34938	0.146137	2.95813	0.00309508	0.0420448	CYB561D1
	ENSG00000108239	278.27	0.43208	1.34918	0.0924223	4.67507	2.9386e-06	0.000237097	TBC1D12
	ENSG00000051382	555.015	0.431898	1.34901	0.0811802	5.32024	1.03632e-07	1.84707e-05	PIK3CB
	ENSG00000135365	419.983	0.429025	1.34632	0.114306	3.75329	0.000174526	0.00521829	PHF21A
	ENSG00000101298	349.049	0.428215	1.34557	0.0993415	4.31054	1.62856e-05	0.000939093	SNPH
	ENSG00000183337	506.606	0.428178	1.34553	0.141443	3.02721	0.00246819	0.0357315	BCOR
	ENSG00000183496	181.856	0.427269	1.34469	0.143157	2.98461	0.00283942	0.0397229	MEX3B
	ENSG00000048471	506.376	0.427209	1.34463	0.108864	3.92424	8.70026e-05	0.00321737	SNX29
	ENSG00000102221	166.41	0.426597	1.34406	0.120142	3.55076	0.000384123	0.00924861	JADE3
	ENSG00000174842	166.94	0.426391	1.34387	0.135367	3.14989	0.00163331	0.0264647	GLMN
	ENSG00000177971	446.476	0.426107	1.3436	0.124463	3.42357	0.000618044	0.0131098	IMP3
	ENSG00000096654	146.344	0.425949	1.34346	0.144141	2.95509	0.00312578	0.0423477	ZNF184
	ENSG00000143344	591.628	0.424869	1.34245	0.146256	2.90498	0.00367279	0.0478229	RGL1
	ENSG00000127995	311.489	0.424426	1.34204	0.123104	3.44771	0.000565368	0.0124265	CASD1
	ENSG00000100104	410.507	0.423012	1.34072	0.124158	3.40705	0.000656679	0.0138273	SRRD
	ENSG00000021574	407.075	0.421044	1.3389	0.114975	3.66206	0.0002502	0.00674576	SPAST
	ENSG00000139291	450.984	0.42101	1.33886	0.109571	3.84235	0.00012186	0.00408903	TMEM19
	ENSG00000164080	444.86	0.420594	1.33848	0.0828365	5.0774	3.82631e-07	4.95399e-05	RAD54L2
	ENSG00000116984	609.972	0.419822	1.33776	0.141255	2.97209	0.00295777	0.0405575	MTR
	ENSG00000072135	574.485	0.418436	1.33648	0.142922	2.92772	0.00341455	0.0451543	PTPN18
	ENSG00000183137	231.43	0.417874	1.33596	0.13897	3.00694	0.00263894	0.0374527	CEP57L1
	ENSG00000173273	812.875	0.41718	1.33532	0.111501	3.7415	0.000182924	0.00539881	TNKS
	ENSG00000144357	1319.54	0.416882	1.33504	0.0989504	4.21304	2.5196e-05	0.00129996	UBR3
	ENSG00000129219	311.586	0.413417	1.33184	0.0944768	4.37586	1.20955e-05	0.000734506	PLD2
	ENSG00000147601	416.607	0.41337	1.33179	0.0899072	4.59773	4.27109e-06	0.000316846	TERF1
	ENSG00000110218	577.902	0.407474	1.32636	0.0969524	4.20283	2.63597e-05	0.00133966	PANX1
	ENSG00000112130	323.326	0.405909	1.32492	0.133068	3.0504	0.0022854	0.0339901	RNF8
	ENSG00000141084	357.391	0.405614	1.32465	0.102549	3.95531	7.64359e-05	0.0029139	RANBP10
	ENSG00000166822	162.76	0.405611	1.32465	0.123274	3.29031	0.00100076	0.018944	TMEM170A
	ENSG00000189241	1657.29	0.405272	1.32434	0.0947672	4.2765	1.89859e-05	0.00105065	TSPYL1
	ENSG00000100614	828.529	0.403517	1.32273	0.112266	3.59428	0.000325286	0.00817124	PPM1A
	ENSG00000058799	297.943	0.401961	1.3213	0.0860919	4.66897	3.02715e-06	0.000241539	YIPF1
	ENSG00000170322	444.462	0.401633	1.321	0.111358	3.60669	0.000310125	0.00791108	NFRKB
	ENSG00000198265	799.752	0.398657	1.31828	0.13094	3.04457	0.00233012	0.034421	HELZ
	ENSG00000006007	1104.44	0.398526	1.31816	0.0973911	4.09201	4.27646e-05	0.00191798	GDE1
	ENSG00000125351	193.239	0.398235	1.31789	0.121533	3.27676	0.00105007	0.0195568	UPF3B
	ENSG00000198728	662.839	0.397488	1.31721	0.124978	3.18047	0.00147037	0.024615	LDB1
	ENSG00000163291	454.398	0.395443	1.31535	0.101456	3.89769	9.71133e-05	0.00344388	PAQR3
	ENSG00000141959	2206.79	0.394868	1.31482	0.133765	2.95194	0.0031578	0.0426435	PFKL
	ENSG00000060069	364.761	0.394762	1.31473	0.130326	3.02903	0.00245344	0.035593	CTDP1
	ENSG00000089060	225.608	0.394652	1.31463	0.109658	3.59894	0.000319517	0.00807561	SLC8B1
	ENSG00000117616	800.835	0.394317	1.31432	0.108222	3.64361	0.000268845	0.00715045	RSRP1
	ENSG00000177034	523.318	0.39424	1.31425	0.127025	3.10363	0.00191163	0.0297775	MTX3
	ENSG00000169255	344.1	0.394185	1.3142	0.0978631	4.02792	5.62729e-05	0.00236174	B3GALNT1
	ENSG00000137713	554.211	0.392834	1.31297	0.110466	3.55616	0.000376308	0.00914062	PPP2R1B
	ENSG00000256537	530.136	0.392735	1.31288	0.0676611	5.80445	6.45786e-09	1.77255e-06	SMIM10L1
	ENSG00000185722	1376.62	0.391672	1.31191	0.102129	3.83508	0.000125522	0.0041914	ANKFY1
	ENSG00000180694	361.268	0.389222	1.30969	0.126813	3.06926	0.00214592	0.0325448	TMEM64
	ENSG00000090612	398.697	0.388379	1.30892	0.129985	2.98787	0.0028093	0.0393787	ZNF268
	ENSG00000113318	405.197	0.387868	1.30846	0.0860788	4.50597	6.60716e-06	0.000448895	MSH3
	ENSG00000185219	464.577	0.387331	1.30797	0.132731	2.91817	0.00352097	0.0462409	ZNF445
	ENSG00000168612	97.1554	0.386042	1.3068	0.132852	2.90581	0.00366305	0.0477414	ZSWIM1
	ENSG00000135709	506.024	0.385951	1.30672	0.126177	3.05881	0.00222218	0.0332727	KIAA0513
	ENSG00000151748	506.486	0.385398	1.30622	0.110867	3.47621	0.000508558	0.0114002	SAV1
	ENSG00000136111	602.711	0.384448	1.30536	0.103901	3.70015	0.000215474	0.00605976	TBC1D4
	ENSG00000183155	355.144	0.384061	1.30501	0.0937356	4.09728	4.18034e-05	0.0018872	RABIF
	ENSG00000107789	647.823	0.383382	1.3044	0.125033	3.06624	0.00216772	0.0327281	MINPP1
	ENSG00000102871	191.789	0.38319	1.30422	0.122473	3.12876	0.00175546	0.0278763	TRADD
	ENSG00000118482	938.066	0.382999	1.30405	0.126073	3.03791	0.00238223	0.0349293	PHF3
	ENSG00000181027	501.384	0.382976	1.30403	0.121554	3.15067	0.00162896	0.026439	FKRP
	ENSG00000148660	472.894	0.382055	1.3032	0.119512	3.19679	0.00138965	0.0238991	CAMK2G
	ENSG00000164331	186.677	0.380351	1.30166	0.130267	2.91978	0.00350277	0.0460901	ANKRA2
	ENSG00000132670	1028.54	0.379173	1.3006	0.098707	3.8414	0.000122333	0.00409488	PTPRA
	ENSG00000154727	637.186	0.378718	1.30019	0.0799898	4.73458	2.19514e-06	0.000188681	GABPA
	ENSG00000054983	390.526	0.378582	1.30006	0.106513	3.55431	0.000378973	0.00918909	GALC
	ENSG00000249709	89.2702	0.378357	1.29986	0.12985	2.91379	0.00357069	0.046849	ZNF564
	ENSG00000164114	543.637	0.377856	1.29941	0.112125	3.36995	0.000751808	0.0152755	MAP9
	ENSG00000132694	875.222	0.377447	1.29904	0.108841	3.46788	0.000524578	0.0116872	ARHGEF11
	ENSG00000170946	244.368	0.376108	1.29784	0.106539	3.53024	0.000415181	0.00982404	DNAJC24
	ENSG00000140992	1269.75	0.374952	1.2968	0.0937021	4.00153	6.29337e-05	0.00254779	PDPK1
	ENSG00000107643	489.566	0.374074	1.29601	0.105008	3.56234	0.000367563	0.00895993	MAPK8
	ENSG00000189266	1381.18	0.373939	1.29589	0.114074	3.27802	0.00104538	0.0195568	PNRC2
	ENSG00000132405	808.507	0.372	1.29415	0.078456	4.74151	2.12136e-06	0.000186625	TBC1D14
	ENSG00000196313	1289.91	0.368782	1.29126	0.117878	3.1285	0.001757	0.0278763	POM121
	ENSG00000171634	1375.29	0.368495	1.29101	0.107001	3.44383	0.000573526	0.0125136	BPTF
	ENSG00000135414	530.491	0.36838	1.2909	0.122023	3.01895	0.00253655	0.0363757	GDF11
	ENSG00000155380	1361.76	0.367629	1.29023	0.0928193	3.96069	7.47337e-05	0.00288271	SLC16A1
	ENSG00000144741	188.744	0.367442	1.29006	0.110883	3.31378	0.000920455	0.0177171	SLC25A26
	ENSG00000100697	903.645	0.366356	1.28909	0.104615	3.50193	0.0004619	0.0106135	DICER1
	ENSG00000128159	727.485	0.365122	1.28799	0.10186	3.58454	0.000337673	0.00842586	TUBGCP6
	ENSG00000173548	805.475	0.364525	1.28746	0.126128	2.89012	0.00385091	0.0495777	SNX33
	ENSG00000179981	312.862	0.364352	1.2873	0.108166	3.36846	0.000755898	0.0153234	TSHZ1
	ENSG00000108406	809.675	0.363086	1.28617	0.121763	2.98191	0.00286454	0.0398307	DHX40
	ENSG00000110429	500.206	0.362843	1.28596	0.101809	3.56394	0.000365334	0.00893734	FBXO3
	ENSG00000040933	499.818	0.362427	1.28559	0.115393	3.14081	0.00168484	0.02714	INPP4A
	ENSG00000109911	202.421	0.362278	1.28545	0.105775	3.425	0.000614798	0.0130814	ELP4
	ENSG00000135148	569.475	0.361713	1.28495	0.111132	3.25481	0.0011347	0.0206259	TRAFD1
	ENSG00000147121	174.55	0.361399	1.28467	0.110086	3.28289	0.0010275	0.0193169	KRBOX4
	ENSG00000066135	941.537	0.360994	1.28431	0.114241	3.15992	0.00157811	0.025814	KDM4A
	ENSG00000104154	379.54	0.360562	1.28393	0.119885	3.00756	0.0026335	0.0374142	SLC30A4
	ENSG00000066926	581.582	0.360047	1.28347	0.103347	3.48388	0.000494201	0.0111553	FECH
	ENSG00000087448	659.868	0.359176	1.28269	0.122839	2.92397	0.00345602	0.0455698	KLHL42
	ENSG00000119596	1250.85	0.359005	1.28254	0.109151	3.28907	0.00100521	0.0189759	YLPM1
	ENSG00000072401	333.324	0.35825	1.28187	0.120522	2.97247	0.0029541	0.0405575	UBE2D1
	ENSG00000264364	1736.49	0.357747	1.28142	0.116001	3.08401	0.00204234	0.0314227	DYNLL2
	ENSG00000213799	122.815	0.356264	1.28011	0.113499	3.13893	0.00169566	0.0272816	ZNF845
	ENSG00000186187	232.603	0.355629	1.27954	0.1193	2.98095	0.00287354	0.0398751	ZNRF1
	ENSG00000151233	490.836	0.355152	1.27912	0.111965	3.172	0.00151392	0.0251233	GXYLT1
	ENSG00000135686	619.589	0.354486	1.27853	0.109786	3.22888	0.00124275	0.0222077	KLHL36
	ENSG00000105771	825.156	0.351847	1.27619	0.103922	3.38568	0.000710021	0.0145873	SMG9
	ENSG00000184677	601.385	0.349242	1.27389	0.085886	4.06635	4.77562e-05	0.00210066	ZBTB40
	ENSG00000122696	209.226	0.348334	1.27309	0.106854	3.25991	0.00111448	0.0203429	SLC25A51
	ENSG00000116198	657.095	0.345793	1.27085	0.109622	3.15441	0.00160822	0.0261818	CEP104
	ENSG00000136935	577.986	0.34543	1.27053	0.0718682	4.80644	1.5364e-06	0.000145418	GOLGA1
	ENSG00000143493	472.331	0.34234	1.26781	0.0944834	3.62329	0.000290883	0.00750527	INTS7
	ENSG00000056097	2406.84	0.341157	1.26677	0.090404	3.77369	0.000160849	0.00493565	ZFR
	ENSG00000084092	302.003	0.340846	1.2665	0.0823371	4.13965	3.47842e-05	0.00166916	NOA1
	ENSG00000071794	650.544	0.338889	1.26478	0.115655	2.93016	0.00338785	0.0449412	HLTF
	ENSG00000004866	342.546	0.338715	1.26463	0.0949225	3.56834	0.000359256	0.00882008	ST7
	ENSG00000141385	948.524	0.338438	1.26439	0.0987004	3.42895	0.000605929	0.0129731	AFG3L2
	ENSG00000110066	614.606	0.336272	1.26249	0.0941038	3.57342	0.000352351	0.00868162	KMT5B
	ENSG00000198839	187.529	0.336146	1.26238	0.106695	3.15052	0.0016298	0.026439	ZNF277
	ENSG00000198909	907.196	0.335427	1.26175	0.10026	3.34558	0.000821121	0.0162145	MAP3K3
	ENSG00000119321	970.032	0.330811	1.25772	0.0698962	4.73289	2.21347e-06	0.000188681	FKBP15
	ENSG00000171720	717.584	0.330639	1.25757	0.106556	3.10297	0.00191588	0.0297775	HDAC3
	ENSG00000198689	456.231	0.330205	1.25719	0.0909575	3.63032	0.000283066	0.00740576	SLC9A6
	ENSG00000167258	1198.54	0.330113	1.25711	0.0782284	4.21986	2.44453e-05	0.00126599	CDK12
	ENSG00000108443	747.408	0.330049	1.25706	0.082478	4.00166	6.29e-05	0.00254779	RPS6KB1
	ENSG00000115568	369.301	0.328414	1.25563	0.103977	3.15853	0.00158565	0.0259064	ZNF142
	ENSG00000067248	1151.5	0.32837	1.25559	0.0827411	3.96864	7.22838e-05	0.00282628	DHX29
	ENSG00000137601	464.005	0.327607	1.25493	0.0703464	4.65706	3.2076e-06	0.000254457	NEK1
	ENSG00000111684	266.918	0.327027	1.25443	0.10065	3.24917	0.00115744	0.0210115	LPCAT3
	ENSG00000198722	720.277	0.326844	1.25427	0.102586	3.18605	0.0014423	0.0243605	UNC13B
	ENSG00000165632	234.703	0.325879	1.25343	0.0863649	3.77328	0.000161117	0.00493565	TAF3
	ENSG00000040199	575.827	0.324284	1.25204	0.10938	2.96474	0.00302935	0.0413268	PHLPP2
	ENSG00000171475	973.917	0.32407	1.25186	0.0650708	4.98027	6.34965e-07	6.97141e-05	WIPF2
	ENSG00000136144	578.413	0.323338	1.25122	0.0913762	3.53853	0.000402355	0.00958667	RCBTB1
	ENSG00000110274	702.471	0.322959	1.25089	0.0976284	3.30804	0.000939513	0.0180334	CEP164
	ENSG00000173914	293.864	0.322908	1.25085	0.107178	3.01281	0.0025884	0.0370252	RBM4B
	ENSG00000132424	1098.81	0.32127	1.24943	0.0823236	3.90253	9.51936e-05	0.00341611	PNISR
	ENSG00000106692	707.031	0.320298	1.24859	0.10432	3.07034	0.00213819	0.0325327	FKTN
	ENSG00000071189	801.064	0.319519	1.24791	0.107323	2.97717	0.00290918	0.0402476	SNX13
	ENSG00000165868	537.838	0.318978	1.24745	0.0982877	3.24535	0.00117307	0.021239	HSPA12A
	ENSG00000073614	997.335	0.318465	1.247	0.0993589	3.2052	0.0013497	0.0235275	KDM5A
	ENSG00000100422	1220.81	0.317589	1.24625	0.108269	2.93334	0.0033534	0.0445519	CERK
	ENSG00000183735	537.803	0.315982	1.24486	0.104051	3.0368	0.00239101	0.0349557	TBK1
	ENSG00000125149	354.004	0.314167	1.24329	0.107223	2.93003	0.00338926	0.0449412	C16orf70
	ENSG00000142396	475.915	0.313578	1.24279	0.085572	3.6645	0.000247824	0.00670834	ERVK3-1
	ENSG00000181315	535.385	0.313136	1.24241	0.0870709	3.59634	0.000322727	0.0081268	ZNF322
	ENSG00000115649	649.248	0.312982	1.24227	0.101434	3.08559	0.0020315	0.0313241	CNPPD1
	ENSG00000184277	408.279	0.31187	1.24132	0.0897244	3.47587	0.000509205	0.0114002	TM2D3
	ENSG00000105705	384.504	0.311426	1.24093	0.0919211	3.38797	0.000704122	0.0145096	SUGP1
	ENSG00000134444	755.711	0.311319	1.24084	0.0932354	3.33907	0.000840602	0.0164571	RELCH
	ENSG00000163348	484.195	0.310761	1.24036	0.102335	3.03672	0.00239168	0.0349557	PYGO2
	ENSG00000174684	346.097	0.309489	1.23927	0.0969992	3.19063	0.00141961	0.0241679	B4GAT1
	ENSG00000152332	2582.67	0.309298	1.2391	0.0938048	3.29725	0.000976376	0.018585	UHMK1
	ENSG00000170242	1463.2	0.308683	1.23858	0.0784711	3.93372	8.36411e-05	0.00311081	USP47
	ENSG00000205423	387.227	0.307876	1.23788	0.0893837	3.44443	0.00057227	0.0125108	CNEP1R1
	ENSG00000101882	305.433	0.3048	1.23525	0.0862827	3.53257	0.000411544	0.00977168	NKAP
	ENSG00000144909	422.787	0.303767	1.23436	0.0742953	4.08864	4.33903e-05	0.00193341	OSBPL11
	ENSG00000110046	471.625	0.303189	1.23387	0.0973106	3.11569	0.00183517	0.0289427	ATG2A
	ENSG00000133997	281.778	0.302299	1.23311	0.0815032	3.70905	0.000208041	0.00593562	MED6
	ENSG00000100441	1182.8	0.300541	1.23161	0.0906448	3.31559	0.000914496	0.017652	KHNYN
	ENSG00000043093	612.509	0.299231	1.23049	0.096067	3.11482	0.0018406	0.0289427	DCUN1D1
	ENSG00000257218	512.162	0.297756	1.22923	0.0988464	3.01232	0.00259263	0.0370252	GATC
	ENSG00000148730	1838.99	0.296666	1.2283	0.0964443	3.07603	0.00209776	0.0320597	EIF4EBP2
	ENSG00000070476	308.03	0.296403	1.22808	0.102304	2.89727	0.0037642	0.048644	ZXDC
	ENSG00000160305	586.081	0.29614	1.22785	0.0972986	3.04362	0.00233754	0.034421	DIP2A
	ENSG00000204130	427.426	0.294889	1.22679	0.0804148	3.6671	0.00024532	0.00666387	RUFY2
	ENSG00000111880	555.377	0.292853	1.22506	0.0690143	4.24336	2.202e-05	0.00117588	RNGTT
	ENSG00000133059	724.448	0.292228	1.22453	0.0771632	3.78714	0.000152392	0.00476517	DSTYK
	ENSG00000149313	584.664	0.291574	1.22398	0.0981052	2.97205	0.00295818	0.0405575	AASDHPPT
	ENSG00000070413	1018.12	0.290942	1.22344	0.0987667	2.94575	0.00322173	0.0431366	DGCR2
	ENSG00000113851	311.136	0.287525	1.22054	0.097409	2.95172	0.00316005	0.0426435	CRBN
	ENSG00000166164	911.127	0.285224	1.2186	0.0894294	3.18937	0.00142582	0.0241924	BRD7
	ENSG00000073969	1583.45	0.281441	1.21541	0.0909863	3.09322	0.00197995	0.0306346	NSF
	ENSG00000130227	1426.58	0.281244	1.21524	0.0798391	3.52263	0.000427287	0.0100413	XPO7
	ENSG00000167470	1021.54	0.280815	1.21488	0.0593718	4.72977	2.24772e-06	0.000190418	MIDN
	ENSG00000157014	972.359	0.280259	1.21441	0.0939555	2.98289	0.00285538	0.0398307	TATDN2
	ENSG00000174840	549.483	0.280059	1.21425	0.0866595	3.23172	0.00123049	0.0220173	PDE12
	ENSG00000096401	989.689	0.27642	1.21119	0.0864063	3.19907	0.00137871	0.0238605	CDC5L
	ENSG00000090565	767.533	0.276079	1.2109	0.0939746	2.9378	0.00330547	0.0440002	RAB11FIP3
	ENSG00000197062	267.216	0.275734	1.21061	0.0938112	2.93925	0.00329009	0.0438807	ZSCAN26
	ENSG00000204138	506.518	0.274643	1.20969	0.0927626	2.96071	0.00306932	0.0417891	PHACTR4
	ENSG00000177485	383.447	0.273474	1.20871	0.0837268	3.26626	0.00108977	0.0199679	ZBTB33
	ENSG00000078674	1660.59	0.271834	1.20734	0.090925	2.98965	0.002793	0.0392148	PCM1
	ENSG00000178988	744.681	0.271254	1.20686	0.0801083	3.3861	0.000708942	0.014587	MRFAP1L1
	ENSG00000160199	507.321	0.271199	1.20681	0.0899746	3.01417	0.00257683	0.0369148	PKNOX1
	ENSG00000123200	1200.06	0.26946	1.20536	0.0897896	3.00102	0.00269079	0.0379922	ZC3H13
	ENSG00000122591	2955.51	0.267533	1.20375	0.0817248	3.27359	0.00106191	0.0196324	FAM126A
	ENSG00000107140	691.452	0.266053	1.20251	0.0737425	3.60786	0.000308728	0.0078901	TESK1
	ENSG00000122550	848.484	0.26603	1.20249	0.0737879	3.60533	0.000311755	0.0079379	KLHL7
	ENSG00000108578	581.512	0.265015	1.20165	0.0843782	3.1408	0.00168488	0.02714	BLMH
	ENSG00000175970	1108.84	0.26229	1.19938	0.0820138	3.19812	0.00138328	0.0238723	UNC119B
	ENSG00000273611	305.469	0.261439	1.19867	0.0780953	3.34769	0.000814874	0.0161896	ZNHIT3
	ENSG00000170248	3090.33	0.260961	1.19828	0.071922	3.62838	0.000285202	0.00742715	PDCD6IP
	ENSG00000102699	1433.44	0.258148	1.19594	0.087511	2.94989	0.0031789	0.0428099	PARP4
	ENSG00000112685	529.667	0.256854	1.19487	0.0866916	2.96285	0.00304806	0.0415407	EXOC2
	ENSG00000005175	675.208	0.255089	1.19341	0.0710833	3.58859	0.000332477	0.00831133	RPAP3
	ENSG00000185009	1055.91	0.254455	1.19288	0.0842615	3.01982	0.00252922	0.0363087	AP3M1
	ENSG00000010244	2984.8	0.249156	1.18851	0.0734523	3.39208	0.000693636	0.0143582	ZNF207
	ENSG00000117222	369.941	0.248943	1.18834	0.0813818	3.05895	0.00222116	0.0332727	RBBP5
	ENSG00000149657	651.443	0.247773	1.18737	0.0722237	3.43064	0.000602163	0.0129328	LSM14B
	ENSG00000103549	1598.57	0.245171	1.18523	0.077488	3.16398	0.00155627	0.0255787	RNF40
	ENSG00000172939	1726.62	0.242425	1.18298	0.0836664	2.89751	0.00376133	0.048644	OXSR1
	ENSG00000099942	1153.62	0.237652	1.17907	0.0704488	3.3734	0.000742454	0.0151179	CRKL
	ENSG00000102910	1544.16	0.229375	1.17233	0.0737292	3.11105	0.00186424	0.0291952	LONP2
	ENSG00000067225	45990.9	0.223871	1.16786	0.0702903	3.18495	0.00144778	0.0243605	PKM
	ENSG00000166477	575.106	0.223841	1.16784	0.0758251	2.95208	0.00315645	0.0426435	LEO1
	ENSG00000141380	1576.5	0.223786	1.16779	0.0589154	3.79842	0.000145619	0.00462611	SS18
	ENSG00000131446	2749.09	0.210755	1.15729	0.053789	3.91817	8.9222e-05	0.0032566	MGAT1
	ENSG00000164144	649.221	0.205065	1.15274	0.0641947	3.19442	0.00140115	0.0239767	ARFIP1
	ENSG00000151239	3073.27	0.195888	1.14543	0.055727	3.51514	0.00043953	0.0102343	TWF1
	ENSG00000110321	22126.1	0.166323	1.1222	0.0437114	3.80504	0.000141783	0.00455285	EIF4G2
	ENSG00000206527	980.172	0.16486	1.12106	0.0525979	3.13435	0.00172236	0.0274857	HACD2
	ENSG00000110344	1262.16	0.153661	1.11239	0.0504205	3.04758	0.00230693	0.0342237	UBE4A
	ENSG00000091317	2068.41	0.151324	1.11059	0.0476156	3.17804	0.00148274	0.0246956	CMTM6
	ENSG00000067560	13563.2	-0.138025	-1.1004	0.0362194	-3.8108	0.000138516	0.00447294	RHOA
	ENSG00000167881	1512.86	-0.153671	-1.1124	0.0477025	-3.22145	0.00127542	0.0225844	SRP68
	ENSG00000105700	1008.44	-0.158085	-1.1158	0.049706	-3.1804	0.00147073	0.024615	KXD1
	ENSG00000163466	7858.18	-0.161978	-1.11882	0.0496886	-3.25986	0.00111468	0.0203429	ARPC2
	ENSG00000023734	3294.97	-0.165661	-1.12168	0.0515433	-3.21403	0.00130888	0.0230296	STRAP
	ENSG00000037474	1320.71	-0.177951	-1.13128	0.0569786	-3.12311	0.0017895	0.0283265	NSUN2
	ENSG00000111328	3937.18	-0.178383	-1.13162	0.0518602	-3.43969	0.000582382	0.0126465	CDK2AP1
	ENSG00000135018	3015.34	-0.185185	-1.13696	0.0636021	-2.91162	0.00359556	0.0470405	UBQLN1
	ENSG00000155366	5488.29	-0.188104	-1.13927	0.0463869	-4.05511	5.01098e-05	0.00215701	RHOC
	ENSG00000117362	1454.93	-0.199098	-1.14798	0.0593526	-3.3545	0.000795085	0.0159296	APH1A
	ENSG00000072849	643.486	-0.200736	-1.14928	0.0663961	-3.02331	0.00250023	0.0360433	DERL2
	ENSG00000184432	5905.08	-0.201352	-1.14978	0.0566851	-3.55212	0.000382133	0.00923532	COPB2
	ENSG00000265354	932.353	-0.201697	-1.15005	0.0631659	-3.19314	0.00140736	0.0240232	TIMM23
	ENSG00000181789	4699.49	-0.203684	-1.15164	0.0673217	-3.02553	0.00248194	0.0358466	COPG1
	ENSG00000177951	1485.34	-0.206909	-1.15421	0.061172	-3.3824	0.000718543	0.0147403	BET1L
	ENSG00000095321	912.612	-0.207837	-1.15495	0.0707317	-2.93838	0.00329932	0.043961	CRAT
	ENSG00000125651	1381.29	-0.209108	-1.15597	0.0566611	-3.6905	0.000223812	0.00623041	GTF2F1
	ENSG00000105355	3535.63	-0.209293	-1.15612	0.0628768	-3.32862	0.000872776	0.01699	PLIN3
	ENSG00000184887	849.936	-0.215771	-1.16132	0.0740899	-2.91228	0.00358798	0.0469861	BTBD6
	ENSG00000111229	3231.84	-0.217216	-1.16249	0.0453687	-4.7878	1.68621e-06	0.000156362	ARPC3
	ENSG00000087263	1212.27	-0.221503	-1.16595	0.0643616	-3.44153	0.000578425	0.0125805	OGFOD1
	ENSG00000136930	1771.01	-0.221821	-1.1662	0.0626605	-3.54004	0.000400071	0.00956547	PSMB7
	ENSG00000119318	3828.95	-0.223529	-1.16759	0.0761592	-2.93503	0.0033352	0.044353	RAD23B
	ENSG00000171148	1287.59	-0.22484	-1.16865	0.0733185	-3.06662	0.00216495	0.0327222	TADA3
	ENSG00000137409	2589.79	-0.228418	-1.17155	0.0506608	-4.50877	6.52037e-06	0.000445202	MTCH1
	ENSG00000130811	1486.74	-0.228809	-1.17187	0.0767285	-2.98206	0.00286315	0.0398307	EIF3G
	ENSG00000154582	1009.65	-0.23073	-1.17343	0.0509802	-4.52587	6.01481e-06	0.000416905	ELOC
	ENSG00000166012	1201.57	-0.230853	-1.17353	0.0702939	-3.28411	0.00102305	0.0192598	TAF1D
	ENSG00000155660	4177.24	-0.230905	-1.17357	0.0750141	-3.07816	0.00208286	0.031903	PDIA4
	ENSG00000185122	949.144	-0.231819	-1.17431	0.0778204	-2.97889	0.00289292	0.040063	HSF1
	ENSG00000103423	761.017	-0.234622	-1.1766	0.0607445	-3.86244	0.000112262	0.0038421	DNAJA3
	ENSG00000174695	2042.97	-0.234798	-1.17674	0.0696785	-3.36973	0.00075242	0.0152755	TMEM167A
	ENSG00000108010	1279.41	-0.234998	-1.17691	0.073846	-3.18227	0.00146124	0.024516	GLRX3
	ENSG00000107874	503.991	-0.238213	-1.17953	0.0821554	-2.89954	0.00373709	0.048522	CUEDC2
	ENSG00000176101	513.77	-0.239837	-1.18086	0.068437	-3.5045	0.000457473	0.0105696	SSNA1
	ENSG00000095139	6320.64	-0.240813	-1.18166	0.0749648	-3.21234	0.00131658	0.0231353	ARCN1
	ENSG00000125755	1221	-0.240815	-1.18166	0.0781437	-3.08169	0.00205827	0.0316323	SYMPK
	ENSG00000136240	8018.21	-0.244262	-1.18449	0.0654584	-3.73156	0.000190301	0.00558053	KDELR2
	ENSG00000123562	5525.88	-0.24682	-1.18659	0.0632808	-3.90039	9.60365e-05	0.00342856	MORF4L2
	ENSG00000154813	629.699	-0.248126	-1.18766	0.0725107	-3.42192	0.000621815	0.0131491	DPH3
	ENSG00000103496	731.759	-0.248792	-1.18821	0.0749123	-3.3211	0.00089662	0.0173803	STX4
	ENSG00000196531	4893.91	-0.24994	-1.18916	0.0694733	-3.59764	0.000321113	0.00810103	NACA
	ENSG00000167543	552.105	-0.24994	-1.18916	0.0820273	-3.04703	0.00231114	0.0342237	TP53I13
	ENSG00000214063	1550.57	-0.25005	-1.18925	0.0747132	-3.3468	0.000817503	0.0161896	TSPAN4
	ENSG00000086102	900.482	-0.250304	-1.18946	0.0796311	-3.14329	0.0016706	0.027005	NFX1
	ENSG00000133131	860.095	-0.25096	-1.19	0.0657022	-3.81966	0.000133636	0.00434603	MORC4
	ENSG00000117448	810.988	-0.252825	-1.19154	0.06941	-3.64248	0.000270021	0.00716783	AKR1A1
	ENSG00000115091	7046.43	-0.254059	-1.19256	0.0784343	-3.23914	0.00119892	0.021562	ACTR3
	ENSG00000124383	677.374	-0.254568	-1.19298	0.0749771	-3.39527	0.000685606	0.0142781	MPHOSPH10
	ENSG00000136279	1962.06	-0.256715	-1.19476	0.0784199	-3.2736	0.00106188	0.0196324	DBNL
	ENSG00000179115	914.217	-0.256913	-1.19492	0.0812538	-3.16186	0.00156763	0.0256791	FARSA
	ENSG00000111676	2543	-0.25698	-1.19497	0.0619636	-4.14727	3.36458e-05	0.0016259	ATN1
	ENSG00000149480	1496.68	-0.257274	-1.19522	0.0720098	-3.57276	0.000353238	0.00868788	MTA2
	ENSG00000130725	875.937	-0.257452	-1.19537	0.0822887	-3.12864	0.00175615	0.0278763	UBE2M
	ENSG00000141002	1801.76	-0.257555	-1.19545	0.0849908	-3.03039	0.00244238	0.0355516	TCF25
	ENSG00000177963	2251.32	-0.257595	-1.19548	0.0750717	-3.43131	0.000600667	0.0129209	RIC8A
	ENSG00000166337	707.299	-0.258099	-1.1959	0.0810731	-3.18353	0.00145491	0.0244397	TAF10
	ENSG00000123130	812.826	-0.259815	-1.19732	0.0679692	-3.82254	0.000132086	0.00432635	ACOT9
	ENSG00000063241	499.35	-0.261375	-1.19862	0.0901756	-2.89851	0.00374939	0.0485899	ISOC2
	ENSG00000142207	944.407	-0.264678	-1.20137	0.0887183	-2.98335	0.00285108	0.0398307	URB1
	ENSG00000155506	3896.86	-0.265455	-1.20202	0.0753229	-3.52423	0.000424718	0.00999799	LARP1
	ENSG00000102978	1140.84	-0.267235	-1.2035	0.0738365	-3.61928	0.00029542	0.00760666	POLR2C
	ENSG00000179526	462.964	-0.267795	-1.20397	0.0701849	-3.81556	0.000135874	0.00439797	SHARPIN
	ENSG00000134375	1537.82	-0.26802	-1.20415	0.0564134	-4.75101	2.02403e-06	0.000179211	TIMM17A
	ENSG00000106803	1556.49	-0.268818	-1.20482	0.0639733	-4.20203	2.64534e-05	0.00133966	SEC61B
	ENSG00000162191	644.404	-0.271218	-1.20683	0.0701064	-3.86866	0.000109434	0.0037641	UBXN1
	ENSG00000198648	978.597	-0.271741	-1.20726	0.0828116	-3.28143	0.00103282	0.0193905	STK39
	ENSG00000011260	484.161	-0.278323	-1.21278	0.0931006	-2.98948	0.00279452	0.0392148	UTP18
	ENSG00000115234	1855.12	-0.280575	-1.21468	0.0568696	-4.93365	8.07062e-07	8.23525e-05	SNX17
	ENSG00000160789	15782.3	-0.281044	-1.21507	0.074393	-3.77782	0.000158206	0.00489523	LMNA
	ENSG00000099904	957.051	-0.283989	-1.21756	0.090602	-3.13446	0.00172168	0.0274857	ZDHHC8
	ENSG00000160679	843.439	-0.284088	-1.21764	0.0692244	-4.10387	4.06297e-05	0.00186489	CHTOP
	ENSG00000143256	487.943	-0.287455	-1.22049	0.0811771	-3.54109	0.000398479	0.00954402	PFDN2
	ENSG00000157911	338.62	-0.287701	-1.22069	0.0952014	-3.02202	0.00251094	0.0361432	PEX10
	ENSG00000073921	6067.22	-0.287783	-1.22076	0.0780204	-3.68856	0.000225526	0.00626542	PICALM
	ENSG00000132128	1693.43	-0.289777	-1.22245	0.0808616	-3.58361	0.000338872	0.00844043	LRRC41
	ENSG00000149100	1718.84	-0.291212	-1.22367	0.0692727	-4.20385	2.62408e-05	0.00133966	EIF3M
	ENSG00000120913	1300.62	-0.291874	-1.22423	0.0818695	-3.56512	0.000363695	0.00891313	PDLIM2
	ENSG00000038382	4764.26	-0.294165	-1.22618	0.0627357	-4.68896	2.74599e-06	0.000225664	TRIO
	ENSG00000162517	833.992	-0.294661	-1.2266	0.061277	-4.80867	1.51941e-06	0.000144808	PEF1
	ENSG00000102024	6436.15	-0.29481	-1.22672	0.10182	-2.8954	0.00378681	0.0488442	PLS3
	ENSG00000101166	830.341	-0.296066	-1.22779	0.072858	-4.0636	4.83225e-05	0.00210734	PRELID3B
	ENSG00000137776	1229.99	-0.298512	-1.22988	0.0823881	-3.62324	0.000290936	0.00750527	SLTM
	ENSG00000185721	846.175	-0.299824	-1.23099	0.090063	-3.32905	0.000871442	0.0169882	DRG1
	ENSG00000140688	1078.97	-0.299979	-1.23113	0.0956932	-3.1348	0.00171971	0.0274857	C16orf58
	ENSG00000110717	740.583	-0.300936	-1.23194	0.0731241	-4.11541	3.8649e-05	0.00179803	NDUFS8
	ENSG00000160360	1124.64	-0.301433	-1.23237	0.0950636	-3.17085	0.00151993	0.0251571	GPSM1
	ENSG00000075618	4718.96	-0.301546	-1.23246	0.07935	-3.8002	0.00014458	0.00461445	FSCN1
	ENSG00000138080	5347.65	-0.302013	-1.23286	0.0706156	-4.27686	1.89546e-05	0.00105065	EMILIN1
	ENSG00000142227	3367.89	-0.302069	-1.23291	0.0691789	-4.36649	1.26262e-05	0.000762194	EMP3
	ENSG00000269713	986.596	-0.306582	-1.23677	0.100232	-3.05874	0.00222273	0.0332727	NBPF9
	ENSG00000155438	619.469	-0.307326	-1.23741	0.0880781	-3.48925	0.000484381	0.011006	NIFK
	ENSG00000100196	3469.68	-0.309299	-1.2391	0.0722541	-4.28071	1.86298e-05	0.00104028	KDELR3
	ENSG00000162704	4722.58	-0.311034	-1.2406	0.0796205	-3.90646	9.36583e-05	0.00337367	ARPC5
	ENSG00000163938	1578.88	-0.313402	-1.24263	0.09268	-3.38155	0.00072077	0.0147419	GNL3
	ENSG00000068724	722.694	-0.316611	-1.2454	0.109573	-2.8895	0.00385856	0.0496298	TTC7A
	ENSG00000133422	685.227	-0.316668	-1.24545	0.0998742	-3.17067	0.0015209	0.0251571	MORC2
	ENSG00000141569	318.958	-0.318723	-1.24723	0.100061	-3.1853	0.00144606	0.0243605	TRIM65
	ENSG00000176261	231.442	-0.318837	-1.24732	0.10465	-3.0467	0.00231367	0.0342237	ZBTB8OS
	ENSG00000167657	1052.04	-0.319168	-1.24761	0.0891679	-3.5794	0.000344381	0.00854663	DAPK3
	ENSG00000174021	1347.35	-0.319835	-1.24819	0.0860151	-3.71835	0.000200525	0.0057937	GNG5
	ENSG00000138069	3824.43	-0.321925	-1.25	0.0771596	-4.1722	3.01671e-05	0.00148185	RAB1A
	ENSG00000157020	3410.35	-0.323164	-1.25107	0.0625121	-5.16961	2.34579e-07	3.42303e-05	SEC13
	ENSG00000180964	968.305	-0.323283	-1.25117	0.0632725	-5.10938	3.23226e-07	4.39203e-05	TCEAL8
	ENSG00000174282	1731.7	-0.323431	-1.2513	0.0922009	-3.5079	0.000451662	0.010453	ZBTB4
	ENSG00000176454	503.392	-0.327851	-1.25514	0.100032	-3.27744	0.00104751	0.0195568	LPCAT4
	ENSG00000143398	1352.43	-0.329109	-1.25624	0.0740906	-4.44198	8.91367e-06	0.000566348	PIP5K1A
	ENSG00000152767	1922.7	-0.329863	-1.25689	0.0846627	-3.8962	9.7712e-05	0.00345619	FARP1
	ENSG00000130733	817.199	-0.330431	-1.25739	0.102922	-3.21048	0.00132511	0.0231963	YIPF2
	ENSG00000120314	567.742	-0.330568	-1.25751	0.0940295	-3.51558	0.000438793	0.0102343	WDR55
	ENSG00000166333	3294.63	-0.331362	-1.2582	0.104666	-3.16591	0.00154599	0.0254403	ILK
	ENSG00000178307	322.313	-0.331924	-1.25869	0.0795434	-4.17286	3.00799e-05	0.00148185	TMEM11
	ENSG00000181830	691.571	-0.33198	-1.25874	0.0947589	-3.50342	0.000459324	0.0105946	SLC35C1
	ENSG00000104231	303.408	-0.334471	-1.26092	0.109216	-3.06248	0.00219514	0.0329968	ZFAND1
	ENSG00000242247	1667.69	-0.334501	-1.26094	0.093471	-3.57866	0.000345361	0.00855045	ARFGAP3
	ENSG00000155621	147.047	-0.335006	-1.26138	0.110046	-3.04425	0.00233262	0.034421	C9orf85
	ENSG00000164933	670.167	-0.336491	-1.26268	0.0982682	-3.4242	0.000616601	0.0130994	SLC25A32
	ENSG00000139637	424.108	-0.33921	-1.26506	0.0942071	-3.60069	0.000317377	0.0080363	C12orf10
	ENSG00000076928	1165.58	-0.339265	-1.26511	0.0688006	-4.93114	8.17519e-07	8.24973e-05	ARHGEF1
	ENSG00000182809	1305.34	-0.339343	-1.26518	0.116692	-2.90804	0.00363703	0.0474473	CRIP2
	ENSG00000162300	494.342	-0.339785	-1.26557	0.0894352	-3.79923	0.000145144	0.00462172	ZFPL1
	ENSG00000134697	1060.92	-0.340184	-1.26592	0.0583906	-5.82601	5.6768e-09	1.69366e-06	GNL2
	ENSG00000197451	2752.62	-0.344161	-1.26941	0.0912036	-3.77354	0.000160945	0.00493565	HNRNPAB
	ENSG00000076242	590.703	-0.345694	-1.27076	0.113577	-3.04369	0.00233692	0.034421	MLH1
	ENSG00000133030	8833.81	-0.345844	-1.27089	0.106786	-3.23866	0.00120091	0.021562	MPRIP
	ENSG00000090861	2313.76	-0.347793	-1.27261	0.10844	-3.20723	0.00134021	0.0234008	AARS
	ENSG00000103152	753.821	-0.35107	-1.27551	0.0931233	-3.76995	0.000163283	0.00499086	MPG
	ENSG00000128641	7637.9	-0.351979	-1.27631	0.113725	-3.09501	0.00196805	0.0304847	MYO1B
	ENSG00000164086	508.459	-0.352765	-1.27701	0.0942498	-3.74288	0.000181924	0.00538088	DUSP7
	ENSG00000182827	1575.58	-0.353861	-1.27798	0.109742	-3.22449	0.00126196	0.0224342	ACBD3
	ENSG00000160752	1112.41	-0.355529	-1.27945	0.093796	-3.79045	0.000150377	0.00473343	FDPS
	ENSG00000165724	360.693	-0.357167	-1.28091	0.089145	-4.00659	6.16017e-05	0.00251613	ZMYND19
	ENSG00000188735	329.16	-0.357666	-1.28135	0.0986083	-3.62714	0.000286582	0.00744896	TMEM120B
	ENSG00000066455	1386.17	-0.358035	-1.28168	0.098256	-3.6439	0.000268539	0.00715045	GOLGA5
	ENSG00000144895	1279.08	-0.358233	-1.28185	0.0785706	-4.55937	5.13073e-06	0.00036296	EIF2A
	ENSG00000149923	1123.08	-0.360451	-1.28383	0.0706623	-5.10104	3.37784e-07	4.50072e-05	PPP4C
	ENSG00000132382	1085.76	-0.360991	-1.28431	0.0976583	-3.69647	0.000218614	0.0061355	MYBBP1A
	ENSG00000104907	425.634	-0.361151	-1.28445	0.0977244	-3.69561	0.000219362	0.00614393	TRMT1
	ENSG00000117411	1628.67	-0.361676	-1.28492	0.0664172	-5.44553	5.16523e-08	9.98416e-06	B4GALT2
	ENSG00000104522	657.5	-0.364458	-1.2874	0.0967218	-3.76811	0.000164489	0.00501654	TSTA3
	ENSG00000197879	6443.21	-0.364813	-1.28771	0.107506	-3.39342	0.000690266	0.0143268	MYO1C
	ENSG00000058673	1882.75	-0.365143	-1.28801	0.122448	-2.98204	0.00286335	0.0398307	ZC3H11A
	ENSG00000108788	933.857	-0.366111	-1.28887	0.0768237	-4.7656	1.88296e-06	0.000171137	MLX
	ENSG00000116649	1926.64	-0.369748	-1.29213	0.0745253	-4.96137	6.99978e-07	7.39255e-05	SRM
	ENSG00000056972	311.935	-0.373648	-1.29563	0.119233	-3.13376	0.0017258	0.0275085	TRAF3IP2
	ENSG00000117682	873.639	-0.374153	-1.29608	0.116099	-3.22272	0.00126981	0.0225445	DHDDS
	ENSG00000126457	1535.4	-0.374542	-1.29643	0.107302	-3.49054	0.000482047	0.0109894	PRMT1
	ENSG00000159479	806.05	-0.376186	-1.29791	0.0775068	-4.85359	1.21244e-06	0.000117179	MED8
	ENSG00000155755	707.9	-0.377668	-1.29924	0.122388	-3.08581	0.00202999	0.0313241	TMEM237
	ENSG00000123342	352.688	-0.378017	-1.29955	0.10196	-3.70748	0.00020933	0.00593562	MMP19
	ENSG00000235162	2780.13	-0.378306	-1.29981	0.113119	-3.34431	0.000824866	0.016228	C12orf75
	ENSG00000087088	1005.19	-0.379263	-1.30068	0.0925199	-4.09926	4.14469e-05	0.0018872	BAX
	ENSG00000183688	1005.46	-0.382513	-1.30361	0.125809	-3.04042	0.00236248	0.0346767	RFLNB
	ENSG00000145050	1334.21	-0.384283	-1.30521	0.113147	-3.39632	0.000682997	0.0142454	MANF
	ENSG00000101199	2303.27	-0.386158	-1.30691	0.09128	-4.23048	2.33196e-05	0.00121688	ARFGAP1
	ENSG00000131732	293.191	-0.386645	-1.30735	0.123754	-3.12431	0.00178226	0.0282444	ZCCHC9
	ENSG00000087077	1477.6	-0.38738	-1.30802	0.0975995	-3.96908	7.21511e-05	0.00282628	TRIP6
	ENSG00000136193	2068.6	-0.388236	-1.30879	0.0874627	-4.43888	9.04297e-06	0.000571916	SCRN1
	ENSG00000053501	165.296	-0.389598	-1.31003	0.107147	-3.6361	0.000276796	0.00730284	USE1
	ENSG00000167797	430.303	-0.391213	-1.3115	0.129117	-3.02992	0.00244622	0.0355533	CDK2AP2
	ENSG00000102901	860.893	-0.39156	-1.31181	0.0800311	-4.8926	9.95115e-07	9.82515e-05	CENPT
	ENSG00000169857	417.994	-0.392186	-1.31238	0.124992	-3.13768	0.00170292	0.0273664	AVEN
	ENSG00000168495	806.785	-0.393626	-1.31369	0.130666	-3.01246	0.00259142	0.0370252	POLR3D
	ENSG00000133313	1151.98	-0.394073	-1.3141	0.125876	-3.13064	0.00174425	0.0277704	CNDP2
	ENSG00000119812	2370.48	-0.394127	-1.31415	0.0905609	-4.35207	1.34858e-05	0.000794328	FAM98A
	ENSG00000007866	622.406	-0.394443	-1.31444	0.0956318	-4.1246	3.71375e-05	0.0017445	TEAD3
	ENSG00000127952	239.337	-0.395081	-1.31502	0.114618	-3.44695	0.000566963	0.0124297	STYXL1
	ENSG00000132535	481.535	-0.395264	-1.31518	0.118828	-3.32636	0.000879885	0.0171042	DLG4
	ENSG00000072110	13911.9	-0.395445	-1.31535	0.120997	-3.26821	0.00108231	0.0198844	ACTN1
	ENSG00000197024	307.206	-0.396058	-1.31591	0.103491	-3.82696	0.000129735	0.00427606	ZNF398
	ENSG00000117519	5656.4	-0.396198	-1.31604	0.122721	-3.22845	0.00124463	0.0222124	CNN3
	ENSG00000174851	1267.61	-0.396466	-1.31628	0.1045	-3.79393	0.000148279	0.00467813	YIF1A
	ENSG00000102178	576.019	-0.397064	-1.31683	0.0930081	-4.26914	1.9623e-05	0.00106445	UBL4A
	ENSG00000171469	556.202	-0.400479	-1.31995	0.133042	-3.01017	0.00261102	0.0371629	ZNF561
	ENSG00000102100	641.826	-0.400832	-1.32027	0.118272	-3.38906	0.000701316	0.0144735	SLC35A2
	ENSG00000120742	2992.49	-0.403187	-1.32243	0.135301	-2.97992	0.00288324	0.0399692	SERP1
	ENSG00000130826	1020.09	-0.405604	-1.32464	0.122005	-3.32448	0.00088582	0.0171952	DKC1
	ENSG00000164932	2277.53	-0.405803	-1.32483	0.126196	-3.21565	0.00130148	0.0229287	CTHRC1
	ENSG00000132613	1004.57	-0.407531	-1.32641	0.119924	-3.39824	0.000678201	0.0141669	MTSS1L
	ENSG00000179262	1355.05	-0.407826	-1.32668	0.104371	-3.90748	9.32632e-05	0.00336828	RAD23A
	ENSG00000277258	602.919	-0.409038	-1.3278	0.112832	-3.62519	0.000288748	0.00749107	PCGF2
	ENSG00000169241	292.168	-0.409467	-1.3282	0.118433	-3.45738	0.000545452	0.0120544	SLC50A1
	ENSG00000152661	11164.9	-0.410749	-1.32938	0.127911	-3.21121	0.00132179	0.0231676	GJA1
	ENSG00000041880	518.977	-0.41098	-1.32959	0.128518	-3.19784	0.00138461	0.0238723	PARP3
	ENSG00000170545	441.436	-0.410989	-1.3296	0.111645	-3.68122	0.000232121	0.00642264	SMAGP
	ENSG00000103274	232.166	-0.411647	-1.3302	0.112424	-3.66156	0.00025068	0.00674576	NUBP1
	ENSG00000100842	544.686	-0.412115	-1.33064	0.141988	-2.90247	0.00370238	0.0481169	EFS
	ENSG00000163171	4891.1	-0.414038	-1.33241	0.119505	-3.4646	0.000531015	0.0117923	CDC42EP3
	ENSG00000273559	329.338	-0.414869	-1.33318	0.082742	-5.014	5.33089e-07	6.2001e-05	CWC25
	ENSG00000108829	5401.43	-0.416715	-1.33488	0.0507877	-8.20503	2.30541e-16	4.51991e-13	LRRC59
	ENSG00000135446	1360.88	-0.416739	-1.33491	0.0920426	-4.52767	5.96362e-06	0.000415456	CDK4
	ENSG00000114850	7998.81	-0.416889	-1.33505	0.1273	-3.27485	0.00105716	0.0196324	SSR3
	ENSG00000162852	613.424	-0.41733	-1.33545	0.117489	-3.55206	0.000382226	0.00923532	CNST
	ENSG00000169955	185.194	-0.417758	-1.33585	0.11362	-3.67681	0.000236169	0.00649687	ZNF747
	ENSG00000137936	968.735	-0.418309	-1.33636	0.127834	-3.27229	0.0010668	0.0196785	BCAR3
	ENSG00000113240	204.593	-0.419625	-1.33758	0.137944	-3.04199	0.00235017	0.0345329	CLK4
	ENSG00000147383	350.433	-0.420863	-1.33873	0.112401	-3.7443	0.0001809	0.00536214	NSDHL
	ENSG00000178498	309.99	-0.425495	-1.34303	0.10995	-3.86989	0.000108884	0.00375459	DTX3
	ENSG00000155275	118.878	-0.427861	-1.34524	0.135322	-3.1618	0.00156799	0.0256791	TRMT44
	ENSG00000136044	1388.33	-0.428861	-1.34617	0.144315	-2.97171	0.00296149	0.0405624	APPL2
	ENSG00000189067	1081.05	-0.431561	-1.34869	0.135996	-3.17333	0.001507	0.0250388	LITAF
	ENSG00000165996	396.508	-0.431758	-1.34888	0.112336	-3.84345	0.000121315	0.00408071	HACD1
	ENSG00000040633	675.594	-0.432592	-1.34966	0.10869	-3.98003	6.89053e-05	0.00274103	PHF23
	ENSG00000167842	257.038	-0.434266	-1.35122	0.133364	-3.25626	0.00112891	0.020548	MIS12
	ENSG00000100084	722.045	-0.435011	-1.35192	0.132092	-3.29323	0.000990421	0.0188002	HIRA
	ENSG00000116337	1331.93	-0.435715	-1.35258	0.115794	-3.76286	0.000167982	0.00507892	AMPD2
	ENSG00000143321	3650.92	-0.437658	-1.3544	0.135168	-3.23788	0.00120421	0.0215751	HDGF
	ENSG00000109917	1044.09	-0.438105	-1.35482	0.0801216	-5.468	4.55129e-08	9.32268e-06	ZPR1
	ENSG00000125733	582.634	-0.443001	-1.35943	0.0850804	-5.20685	1.92075e-07	2.9955e-05	TRIP10
	ENSG00000138382	312.754	-0.443626	-1.36002	0.147601	-3.00558	0.00265079	0.0375821	METTL5
	ENSG00000164430	96.0028	-0.44476	-1.36109	0.145154	-3.06405	0.00218361	0.0329317	CGAS
	ENSG00000121281	919.53	-0.445568	-1.36185	0.131316	-3.3931	0.000691075	0.0143268	ADCY7
	ENSG00000237172	584.212	-0.445644	-1.36192	0.120056	-3.71198	0.000205645	0.00591671	B3GNT9
	ENSG00000108641	143.683	-0.446359	-1.3626	0.136484	-3.27042	0.00107388	0.019756	B9D1
	ENSG00000136152	677.757	-0.447245	-1.36343	0.136549	-3.27534	0.00105535	0.0196255	COG3
	ENSG00000214706	677.714	-0.447258	-1.36345	0.0898604	-4.97725	6.44944e-07	7.02478e-05	IFRD2
	ENSG00000124006	626.795	-0.447635	-1.3638	0.115014	-3.89202	9.94128e-05	0.0035073	OBSL1
	ENSG00000184178	1016.68	-0.448309	-1.36444	0.103838	-4.3174	1.57875e-05	0.000914207	SCFD2
	ENSG00000109534	376.859	-0.448753	-1.36486	0.0950464	-4.72142	2.34209e-06	0.000197195	GAR1
	ENSG00000133818	1123.63	-0.449225	-1.36531	0.11677	-3.8471	0.000119525	0.00403448	RRAS2
	ENSG00000165732	3036.39	-0.45441	-1.37022	0.0761865	-5.96444	2.45478e-09	8.44088e-07	DDX21
	ENSG00000117597	639.173	-0.455577	-1.37133	0.139035	-3.27671	0.00105023	0.0195568	UTP25
	ENSG00000065150	4668.61	-0.456475	-1.37218	0.0901643	-5.06271	4.13345e-07	5.06852e-05	IPO5
	ENSG00000177425	1607.7	-0.459142	-1.37472	0.115818	-3.96435	7.35963e-05	0.00285321	PAWR
	ENSG00000068028	536.322	-0.46163	-1.3771	0.123887	-3.72623	0.000194366	0.00563949	RASSF1
	ENSG00000174177	245.878	-0.463616	-1.37899	0.120438	-3.84942	0.000118399	0.00402206	CTU2
	ENSG00000037897	226.557	-0.464171	-1.37952	0.098733	-4.70128	2.58537e-06	0.000213745	METTL1
	ENSG00000090097	752.946	-0.465692	-1.38098	0.155021	-3.00405	0.00266409	0.0377316	PCBP4
	ENSG00000150630	4218.56	-0.466741	-1.38198	0.133371	-3.49957	0.000466007	0.0106591	VEGFC
	ENSG00000261221	236.361	-0.466796	-1.38204	0.0843875	-5.53158	3.17359e-08	6.80536e-06	ZNF865
	ENSG00000169871	753.996	-0.469245	-1.38438	0.120935	-3.88013	0.000104401	0.0036458	TRIM56
	ENSG00000196155	858.056	-0.469576	-1.3847	0.143455	-3.27333	0.00106287	0.0196324	PLEKHG4
	ENSG00000167625	251.227	-0.469995	-1.38511	0.109078	-4.30879	1.6415e-05	0.000942593	ZNF526
	ENSG00000140859	802.852	-0.473416	-1.38839	0.113087	-4.18629	2.83556e-05	0.0014151	KIFC3
	ENSG00000168575	1081.89	-0.473668	-1.38864	0.160498	-2.95123	0.00316511	0.04267	SLC20A2
	ENSG00000124074	129.955	-0.473911	-1.38887	0.160731	-2.94848	0.00319343	0.0429207	ENKD1
	ENSG00000102038	1276.04	-0.477099	-1.39194	0.0748778	-6.37169	1.86954e-10	1.11555e-07	SMARCA1
	ENSG00000150756	182.673	-0.478848	-1.39363	0.162126	-2.95356	0.00314133	0.0425164	FAM173B
	ENSG00000140743	997.841	-0.479989	-1.39473	0.154225	-3.11227	0.00185654	0.029119	CDR2
	ENSG00000164897	340.234	-0.481134	-1.39584	0.0907396	-5.30235	1.14318e-07	1.93818e-05	TMUB1
	ENSG00000065802	1021.27	-0.481749	-1.39644	0.141445	-3.40592	0.000659417	0.0138377	ASB1
	ENSG00000136877	738.317	-0.482773	-1.39743	0.101338	-4.764	1.8979e-06	0.000171361	FPGS
	ENSG00000151065	184.374	-0.486661	-1.4012	0.139523	-3.48802	0.000486606	0.0110201	DCP1B
	ENSG00000114423	1903.61	-0.48859	-1.40307	0.169221	-2.8873	0.0038857	0.0498852	CBLB
	ENSG00000161996	290.037	-0.489006	-1.40348	0.130554	-3.74564	0.000179937	0.00534513	WDR90
	ENSG00000120437	389.317	-0.491007	-1.40542	0.136638	-3.59349	0.000326278	0.00817124	ACAT2
	ENSG00000188641	474.623	-0.497913	-1.41217	0.128548	-3.87336	0.000107345	0.0037202	DPYD
	ENSG00000164010	258.674	-0.498157	-1.41241	0.146577	-3.39861	0.000677293	0.0141669	ERMAP
	ENSG00000083535	268.425	-0.501359	-1.41555	0.163914	-3.05867	0.00222319	0.0332727	PIBF1
	ENSG00000241127	158.977	-0.503132	-1.41729	0.125135	-4.02073	5.80184e-05	0.00241286	YAE1
	ENSG00000177192	221.206	-0.505464	-1.41958	0.106134	-4.76253	1.91181e-06	0.000171488	PUS1
	ENSG00000114853	648.082	-0.50648	-1.42058	0.139442	-3.6322	0.000281015	0.00738211	ZBTB47
	ENSG00000012061	1423.85	-0.506929	-1.42102	0.0707628	-7.16377	7.84859e-13	8.2857e-10	ERCC1
	ENSG00000153391	168.009	-0.509099	-1.42316	0.174115	-2.92392	0.00345658	0.0455698	INO80C
	ENSG00000108179	911.633	-0.509296	-1.42335	0.125551	-4.05648	4.98181e-05	0.00215679	PPIF
	ENSG00000154928	313.508	-0.509658	-1.42371	0.147037	-3.4662	0.000527876	0.0117416	EPHB1
	ENSG00000198841	143.985	-0.511856	-1.42588	0.164386	-3.11375	0.00184728	0.029007	KTI12
	ENSG00000171700	105.16	-0.515576	-1.42956	0.153831	-3.35156	0.000803568	0.0160061	RGS19
	ENSG00000173442	1758.04	-0.518132	-1.4321	0.125741	-4.12063	3.77832e-05	0.00176373	EHBP1L1
	ENSG00000120694	4122.23	-0.518456	-1.43242	0.136569	-3.79629	0.00014688	0.00464464	HSPH1
	ENSG00000120519	135.518	-0.524052	-1.43799	0.16139	-3.24712	0.00116578	0.0211349	SLC10A7
	ENSG00000103254	144.96	-0.526245	-1.44018	0.159147	-3.30666	0.000944157	0.0180972	FAM173A
	ENSG00000132661	160.999	-0.526361	-1.44029	0.139855	-3.76363	0.000167464	0.00507892	NXT1
	ENSG00000073712	5213.15	-0.527953	-1.44188	0.145214	-3.63569	0.000277236	0.00730284	FERMT2
	ENSG00000178105	469.957	-0.528907	-1.44284	0.165764	-3.19073	0.00141915	0.0241679	DDX10
	ENSG00000081692	297.423	-0.52941	-1.44334	0.130288	-4.06337	4.83686e-05	0.00210734	JMJD4
	ENSG00000169733	719.357	-0.530663	-1.44459	0.133439	-3.97683	6.98412e-05	0.00276225	RFNG
	ENSG00000163660	831.06	-0.535367	-1.44931	0.166699	-3.21159	0.00132004	0.0231665	CCNL1
	ENSG00000103356	487.446	-0.536029	-1.44998	0.141473	-3.78891	0.00015131	0.0047519	EARS2
	ENSG00000183010	1776.97	-0.537373	-1.45133	0.131362	-4.09077	4.29947e-05	0.00192202	PYCR1
	ENSG00000218891	211.576	-0.538092	-1.45205	0.153247	-3.51127	0.000445966	0.0103386	ZNF579
	ENSG00000204381	496.982	-0.538167	-1.45213	0.150396	-3.57834	0.000345781	0.00855045	LAYN
	ENSG00000183386	544.218	-0.53941	-1.45338	0.137521	-3.92238	8.76782e-05	0.00321737	FHL3
	ENSG00000110876	106.66	-0.542826	-1.45682	0.146333	-3.70952	0.000207654	0.00593562	SELPLG
	ENSG00000125753	1807.08	-0.5439	-1.45791	0.121366	-4.48148	7.41272e-06	0.000498687	VASP
	ENSG00000160072	558.911	-0.544398	-1.45841	0.181463	-3.00004	0.00269942	0.0380748	ATAD3B
	ENSG00000258366	374.448	-0.546024	-1.46006	0.183111	-2.98193	0.00286441	0.0398307	RTEL1
	ENSG00000162520	1833.92	-0.552105	-1.46622	0.12683	-4.3531	1.34225e-05	0.000794008	SYNC
	ENSG00000143179	816.984	-0.552874	-1.467	0.109014	-5.07157	3.94554e-07	4.96776e-05	UCK2
	ENSG00000119636	189.233	-0.557622	-1.47184	0.098467	-5.66304	1.48717e-08	3.45931e-06	BBOF1
	ENSG00000074416	1243.73	-0.560668	-1.47495	0.12582	-4.45611	8.34593e-06	0.000535231	MGLL
	ENSG00000214765	137.244	-0.563637	-1.47799	0.179755	-3.13559	0.0017151	0.0274857	SEPT7P2
	ENSG00000134574	354.256	-0.564076	-1.47844	0.150539	-3.74704	0.000178934	0.00532688	DDB2
	ENSG00000100522	2337.71	-0.567967	-1.48243	0.161567	-3.51537	0.000439144	0.0102343	GNPNAT1
	ENSG00000179820	3435.59	-0.5715	-1.48607	0.186332	-3.0671	0.00216147	0.0327057	MYADM
	ENSG00000095383	771.29	-0.572881	-1.48749	0.1233	-4.64624	3.38034e-06	0.000266619	TBC1D2
	ENSG00000136048	554.217	-0.574278	-1.48893	0.134161	-4.28051	1.86468e-05	0.00104028	DRAM1
	ENSG00000104524	280.57	-0.574582	-1.48924	0.167422	-3.43193	0.000599312	0.012912	PYCR3
	ENSG00000163659	2554.87	-0.574871	-1.48954	0.189301	-3.0368	0.00239101	0.0349557	TIPARP
	ENSG00000164620	84.5884	-0.575849	-1.49056	0.191236	-3.0112	0.00260218	0.0370914	RELL2
	ENSG00000181649	484.987	-0.57739	-1.49215	0.185373	-3.11474	0.00184108	0.0289427	PHLDA2
	ENSG00000143127	1417.5	-0.577765	-1.49253	0.180273	-3.20494	0.00135089	0.0235275	ITGA10
	ENSG00000139668	679.089	-0.585976	-1.50105	0.194681	-3.00993	0.0026131	0.0371629	WDFY2
	ENSG00000100968	1234.09	-0.589551	-1.50478	0.154067	-3.8266	0.000129927	0.00427606	NFATC4
	ENSG00000113460	382.429	-0.589795	-1.50503	0.151146	-3.90217	9.53345e-05	0.00341611	BRIX1
	ENSG00000149485	946.468	-0.592503	-1.50786	0.199266	-2.97342	0.00294497	0.0405384	FADS1
	ENSG00000179950	628.493	-0.594244	-1.50968	0.186544	-3.18554	0.00144484	0.0243605	PUF60
	ENSG00000107937	1325.66	-0.59504	-1.51051	0.110316	-5.39395	6.89255e-08	1.3138e-05	GTPBP4
	ENSG00000197785	882.389	-0.596593	-1.51214	0.102706	-5.80872	6.29508e-09	1.77255e-06	ATAD3A
	ENSG00000149823	616.332	-0.59955	-1.51524	0.152838	-3.92277	8.75353e-05	0.00321737	VPS51
	ENSG00000073605	86.6257	-0.599572	-1.51527	0.201121	-2.98115	0.00287165	0.0398751	GSDMB
	ENSG00000142627	904.169	-0.603722	-1.51963	0.185125	-3.26116	0.00110957	0.0203037	EPHA2
	ENSG00000128228	230.354	-0.60637	-1.52242	0.147656	-4.10664	4.01453e-05	0.00185507	SDF2L1
	ENSG00000243989	225.678	-0.610049	-1.52631	0.142774	-4.27284	1.92998e-05	0.00105806	ACY1
	ENSG00000160226	153.976	-0.617981	-1.53473	0.142962	-4.3227	1.54134e-05	0.000900143	CFAP410
	ENSG00000168994	2156.65	-0.624832	-1.54203	0.167572	-3.72874	0.000192441	0.00561197	PXDC1
	ENSG00000203761	88.3848	-0.626219	-1.54351	0.204005	-3.06962	0.00214332	0.0325448	MSTO2P
	ENSG00000131080	221.061	-0.627088	-1.54445	0.192535	-3.25701	0.00112594	0.0205211	EDA2R
	ENSG00000160991	1155.65	-0.628754	-1.54623	0.104052	-6.04268	1.51576e-09	5.9435e-07	ORAI2
	ENSG00000176155	346.99	-0.630862	-1.54849	0.153951	-4.0978	4.17097e-05	0.0018872	CCDC57
	ENSG00000152795	3078.43	-0.633434	-1.55125	0.106208	-5.96408	2.46018e-09	8.44088e-07	HNRNPDL
	ENSG00000137449	824.235	-0.635915	-1.55392	0.19758	-3.21851	0.00128857	0.0227598	CPEB2
	ENSG00000134668	2281.56	-0.636985	-1.55508	0.201904	-3.1549	0.00160555	0.0261693	SPOCD1
	ENSG00000140848	359.14	-0.665504	-1.58612	0.117776	-5.65057	1.5992e-08	3.65789e-06	CPNE2
	ENSG00000080493	761.329	-0.666119	-1.5868	0.162098	-4.10936	3.96764e-05	0.00183959	SLC4A4
	ENSG00000128309	450.727	-0.668728	-1.58967	0.110373	-6.05881	1.3713e-09	5.53522e-07	MPST
	ENSG00000172935	293.64	-0.672504	-1.59384	0.223945	-3.00299	0.0026734	0.0378245	MRGPRF
	ENSG00000188130	398.54	-0.673553	-1.595	0.134834	-4.99541	5.87108e-07	6.59513e-05	MAPK12
	ENSG00000137124	661.994	-0.673567	-1.59501	0.230663	-2.92013	0.0034988	0.0460821	ALDH1B1
	ENSG00000148634	2937.26	-0.676006	-1.59771	0.126281	-5.35319	8.64179e-08	1.6027e-05	HERC4
	ENSG00000148154	2198.58	-0.677285	-1.59913	0.178841	-3.78708	0.000152427	0.00476517	UGCG
	ENSG00000008283	652.81	-0.683562	-1.6061	0.233356	-2.92926	0.00339766	0.0450092	CYB561
	ENSG00000181026	589.65	-0.687986	-1.61103	0.162533	-4.23291	2.30691e-05	0.0012084	AEN
	ENSG00000198121	1733.08	-0.689224	-1.61241	0.223299	-3.08656	0.00202489	0.0312946	LPAR1
	ENSG00000105556	546.856	-0.691399	-1.61485	0.116791	-5.91995	3.22042e-09	1.05231e-06	MIER2
	ENSG00000197415	323.259	-0.692345	-1.61591	0.169162	-4.09279	4.26215e-05	0.00191783	VEPH1
	ENSG00000116771	45.6358	-0.695443	-1.61938	0.220216	-3.15801	0.00158853	0.0259226	AGMAT
	ENSG00000129911	517.589	-0.702848	-1.62772	0.165799	-4.23915	2.24366e-05	0.00119349	KLF16
	ENSG00000090971	233.654	-0.705444	-1.63065	0.190617	-3.70085	0.000214881	0.0060555	NAT14
	ENSG00000180801	1195.74	-0.70733	-1.63278	0.206247	-3.42953	0.000604629	0.0129655	ARSJ
	ENSG00000013619	806.327	-0.707452	-1.63292	0.13543	-5.22376	1.75326e-07	2.79787e-05	MAMLD1
	ENSG00000133740	86.1073	-0.70779	-1.6333	0.218358	-3.24142	0.00118937	0.0214493	E2F5
	ENSG00000185760	461.846	-0.708694	-1.63432	0.19275	-3.67675	0.000236224	0.00649687	KCNQ5
	ENSG00000148840	853.051	-0.711658	-1.63769	0.14275	-4.98533	6.1857e-07	6.84617e-05	PPRC1
	ENSG00000072195	799.217	-0.711853	-1.63791	0.232417	-3.06282	0.00219259	0.0329968	SPEG
	ENSG00000173540	733.945	-0.719433	-1.64653	0.0855279	-8.41167	4.04202e-17	9.24544e-14	GMPPB
	ENSG00000284620	40.1175	-0.721656	-1.64907	0.234793	-3.07359	0.00211501	0.0322583
	ENSG00000188766	234.831	-0.731624	-1.66051	0.18697	-3.91306	9.11345e-05	0.00330582	SPRED3
	ENSG00000171680	368.238	-0.73347	-1.66263	0.141023	-5.20107	1.98147e-07	3.05548e-05	PLEKHG5
	ENSG00000105808	646.019	-0.735059	-1.66447	0.180932	-4.06263	4.85222e-05	0.00210734	RASA4
	ENSG00000142611	115.361	-0.735554	-1.66504	0.219952	-3.34415	0.000825351	0.016228	PRDM16
	ENSG00000184949	45.6449	-0.73625	-1.66584	0.254008	-2.89853	0.00374918	0.0485899	FAM227A
	ENSG00000006704	417.989	-0.737032	-1.66674	0.238008	-3.09667	0.0019571	0.0303494	GTF2IRD1
	ENSG00000120318	99.0131	-0.737783	-1.66761	0.225336	-3.27415	0.00105981	0.0196324	ARAP3
	ENSG00000114670	108.779	-0.738288	-1.6682	0.216753	-3.40613	0.000658898	0.0138377	NEK11
	ENSG00000114270	1734.67	-0.744482	-1.67537	0.249192	-2.98758	0.00281194	0.0393787	COL7A1
	ENSG00000125459	659.059	-0.745711	-1.6768	0.116237	-6.41546	1.40399e-10	8.75833e-08	MSTO1
	ENSG00000108854	3713.54	-0.749143	-1.68079	0.167867	-4.46273	8.09234e-06	0.000521405	SMURF2
	ENSG00000100644	12125.3	-0.754075	-1.68655	0.182281	-4.13689	3.52049e-05	0.00167332	HIF1A
	ENSG00000118503	1333.64	-0.758058	-1.69121	0.14297	-5.30224	1.14393e-07	1.93818e-05	TNFAIP3
	ENSG00000144583	373.809	-0.760526	-1.69411	0.221827	-3.42847	0.000606998	0.0129758	MARCH4
	ENSG00000163462	80.339	-0.762853	-1.69684	0.239914	-3.17969	0.00147434	0.0246154	TRIM46
	ENSG00000155816	1309.09	-0.78112	-1.71846	0.233377	-3.34703	0.000816818	0.0161896	FMN2
	ENSG00000173715	76.1574	-0.785144	-1.72326	0.202103	-3.88487	0.000102383	0.00358444	C11orf80
	ENSG00000105889	311.708	-0.794645	-1.73465	0.221981	-3.5798	0.000343863	0.00854663	STEAP1B
	ENSG00000172927	45.281	-0.801023	-1.74234	0.272275	-2.94197	0.00326136	0.0435823	MYEOV
	ENSG00000182841	73.0472	-0.812203	-1.75589	0.201416	-4.03246	5.51949e-05	0.0023236	RRP7BP
	ENSG00000033867	1892.82	-0.814318	-1.75847	0.273608	-2.97622	0.00291826	0.0403325	SLC4A7
	ENSG00000125122	34.0473	-0.819991	-1.7654	0.257024	-3.19033	0.00142112	0.0241679	LRRC29
	ENSG00000205683	74.8581	-0.821401	-1.76712	0.220401	-3.72685	0.000193889	0.00563756	DPF3
	ENSG00000169908	2478.26	-0.825782	-1.77249	0.179262	-4.60656	4.09381e-06	0.000308092	TM4SF1
	ENSG00000082482	1862.85	-0.827793	-1.77497	0.225982	-3.66309	0.000249189	0.00673204	KCNK2
	ENSG00000187583	46.0498	-0.830329	-1.77809	0.285105	-2.91236	0.00358708	0.0469861	PLEKHN1
	ENSG00000075213	282.03	-0.838581	-1.78829	0.279824	-2.99681	0.0027282	0.0384019	SEMA3A
	ENSG00000184988	172.911	-0.841926	-1.79244	0.129942	-6.47926	9.2175e-11	6.32505e-08	TMEM106A
	ENSG00000184254	651.525	-0.846123	-1.79766	0.228181	-3.70812	0.000208808	0.00593562	ALDH1A3
	ENSG00000215788	88.5655	-0.852427	-1.80554	0.20599	-4.13819	3.50049e-05	0.00167332	TNFRSF25
	ENSG00000179598	35.4724	-0.854446	-1.80806	0.231493	-3.69103	0.00022335	0.0062302	PLD6
	ENSG00000177096	460.648	-0.867576	-1.82459	0.0970766	-8.93702	3.99801e-19	1.09737e-15	PHETA2
	ENSG00000162458	1412.82	-0.890317	-1.85358	0.247236	-3.60107	0.000316906	0.0080363	FBLIM1
	ENSG00000213846	134.817	-0.89987	-1.8659	0.193855	-4.64197	3.45104e-06	0.000269103
	ENSG00000049192	829.954	-0.904139	-1.87143	0.131687	-6.8658	6.61211e-12	6.48176e-09	ADAMTS6
	ENSG00000181472	292.786	-0.906755	-1.87482	0.159612	-5.68098	1.33925e-08	3.22453e-06	ZBTB2
	ENSG00000135736	86.9044	-0.907988	-1.87643	0.229342	-3.95911	7.52302e-05	0.00288658	CCDC102A
	ENSG00000150281	62.6563	-0.911668	-1.88122	0.219063	-4.16167	3.15924e-05	0.0015375	CTF1
	ENSG00000138685	5153.27	-0.912401	-1.88218	0.22673	-4.02417	5.71766e-05	0.00238508	FGF2
	ENSG00000152763	54.2137	-0.926016	-1.90002	0.311419	-2.97354	0.00294386	0.0405384	WDR78
	ENSG00000157168	2430.86	-0.952591	-1.93535	0.284851	-3.34417	0.000825286	0.016228	NRG1
	ENSG00000117308	336.011	-0.953631	-1.93674	0.183815	-5.18798	2.12583e-07	3.17119e-05	GALE
	ENSG00000108691	1032.22	-0.953645	-1.93676	0.240545	-3.96452	7.35431e-05	0.00285321	CCL2
	ENSG00000163491	148.379	-0.966167	-1.95364	0.334694	-2.88671	0.00389288	0.0499308	NEK10
	ENSG00000197776	24.674	-0.971196	-1.96046	0.249023	-3.90003	9.61816e-05	0.00342856	KLHDC1
	ENSG00000197646	451.992	-0.972895	-1.96277	0.264899	-3.67269	0.000240006	0.00657453	PDCD1LG2
	ENSG00000163814	705.158	-0.993922	-1.99159	0.311212	-3.19371	0.00140457	0.0240053	CDCP1
	ENSG00000111664	113.079	-0.99548	-1.99374	0.316111	-3.14915	0.00163748	0.026501	GNB3
	ENSG00000169184	240.258	-0.998889	-1.99846	0.280319	-3.5634	0.000366079	0.00893962	MN1
	ENSG00000101194	1151.12	-1.00176	-2.00244	0.123307	-8.12411	4.50651e-16	7.73092e-13	SLC17A9
	ENSG00000198814	139.344	-1.00183	-2.00253	0.313532	-3.19528	0.00139693	0.023948	GK
	ENSG00000220785	57.5569	-1.00444	-2.00617	0.275042	-3.65197	0.000260239	0.00696203	MTMR9LP
	ENSG00000147509	105.889	-1.01553	-2.02165	0.235817	-4.30644	1.65906e-05	0.000948707	RGS20
	ENSG00000162542	148.009	-1.02632	-2.03682	0.268856	-3.81734	0.000134898	0.00437669	TMCO4
	ENSG00000251669	39.7192	-1.03561	-2.04997	0.266531	-3.88549	0.000102122	0.00358444	FAM86EP
	ENSG00000158050	33.7249	-1.03762	-2.05284	0.340168	-3.05032	0.00228599	0.0339901	DUSP2
	ENSG00000204176	47.3544	-1.04399	-2.06193	0.316193	-3.30175	0.000960832	0.0183734	SYT15
	ENSG00000131016	3159.21	-1.04541	-2.06395	0.257141	-4.0655	4.79292e-05	0.00210153	AKAP12
	ENSG00000163827	294.834	-1.05612	-2.07933	0.269925	-3.91264	9.12931e-05	0.00330582	LRRC2
	ENSG00000140682	1380.86	-1.05809	-2.08218	0.169967	-6.22529	4.80678e-10	2.44327e-07	TGFB1I1
	ENSG00000138411	596.928	-1.06341	-2.08987	0.338501	-3.14154	0.00168064	0.0271355	HECW2
	ENSG00000197506	19.6339	-1.07464	-2.1062	0.348908	-3.08001	0.00206993	0.031776	SLC28A3
	ENSG00000174136	4801.2	-1.08814	-2.126	0.141377	-7.69673	1.39595e-14	2.08665e-11	RGMB
	ENSG00000180777	57.043	-1.09645	-2.13828	0.340396	-3.2211	0.00127699	0.0225844	ANKRD30B
	ENSG00000114841	104.317	-1.10548	-2.1517	0.29379	-3.76281	0.000168014	0.00507892	DNAH1
	ENSG00000170961	7689.9	-1.1203	-2.17392	0.283491	-3.95179	7.75682e-05	0.00294074	HAS2
	ENSG00000122641	6017.42	-1.12735	-2.18458	0.341453	-3.30163	0.000961245	0.0183734	INHBA
	ENSG00000154734	15665.4	-1.15788	-2.23129	0.208026	-5.56603	2.60611e-08	5.76876e-06	ADAMTS1
	ENSG00000171873	17.7505	-1.17163	-2.25265	0.397444	-2.94791	0.00319935	0.0429207	ADRA1D
	ENSG00000011347	207.339	-1.17599	-2.25947	0.385195	-3.05296	0.00226595	0.033802	SYT7
	ENSG00000103044	73.0705	-1.17793	-2.26252	0.29205	-4.0333	5.49978e-05	0.0023236	HAS3
	ENSG00000175294	13.8317	-1.17875	-2.26381	0.346187	-3.40496	0.000661745	0.0138653	CATSPER1
	ENSG00000108515	26.9446	-1.19025	-2.28192	0.258467	-4.60503	4.12414e-06	0.000308092	ENO3
	ENSG00000079337	82.8999	-1.1997	-2.29692	0.270554	-4.43425	9.23943e-06	0.000579004	RAPGEF3
	ENSG00000154319	52.522	-1.21492	-2.32129	0.259905	-4.67448	2.94694e-06	0.000237097	FAM167A
	ENSG00000157680	697.956	-1.22683	-2.34052	0.400599	-3.0625	0.002195	0.0329968	DGKI
	ENSG00000185972	41.7638	-1.23092	-2.34717	0.246474	-4.99411	5.91082e-07	6.59513e-05	CCIN
	ENSG00000127329	45.3743	-1.24713	-2.37369	0.38486	-3.24047	0.00119332	0.0214922	PTPRB
	ENSG00000100739	102.544	-1.26849	-2.40909	0.411959	-3.07915	0.00207589	0.0318319	BDKRB1
	ENSG00000162407	2877.61	-1.27375	-2.41789	0.369937	-3.44315	0.000574971	0.0125252	PLPP3
	ENSG00000150551	268.785	-1.28052	-2.42927	0.391451	-3.27123	0.00107082	0.0197261	LYPD1
	ENSG00000012223	25.7279	-1.28076	-2.42968	0.361245	-3.54542	0.000391991	0.00942152	LTF
	ENSG00000174611	62.0778	-1.28462	-2.43617	0.253498	-5.06756	4.02955e-07	5.02741e-05	KY
	ENSG00000148677	3834.5	-1.30265	-2.46681	0.409761	-3.17904	0.00147765	0.0246406	ANKRD1
	ENSG00000241749	92.6802	-1.31084	-2.48087	0.368132	-3.56081	0.000369719	0.00899649	RPSAP52
	ENSG00000163485	46.9578	-1.32642	-2.50779	0.437342	-3.03291	0.00242211	0.0353252	ADORA1
	ENSG00000254445	54.9659	-1.36828	-2.58162	0.364144	-3.75752	0.000171607	0.00516947	HSPB2-C11orf52
	ENSG00000165899	22.5974	-1.38415	-2.61018	0.393442	-3.51806	0.000434717	0.0101984	OTOGL
	ENSG00000205710	68.7311	-1.39484	-2.6296	0.325851	-4.28061	1.86383e-05	0.00104028	C17orf107
	ENSG00000145777	92.5012	-1.41565	-2.6678	0.436328	-3.24447	0.0011767	0.021263	TSLP
	ENSG00000184194	72.5763	-1.4183	-2.6727	0.248738	-5.70198	1.18421e-08	2.9189e-06	GPR173
	ENSG00000137959	118.475	-1.43327	-2.70058	0.400858	-3.5755	0.000349553	0.00862817	IFI44L
	ENSG00000259332	31.4591	-1.5078	-2.84377	0.478569	-3.15065	0.00162909	0.026439	ST20-MTHFS
	ENSG00000117152	3422.02	-1.51502	-2.85802	0.377835	-4.00972	6.07898e-05	0.00249039	RGS4
	ENSG00000138347	405.279	-1.52466	-2.87719	0.240264	-6.34578	2.21308e-10	1.26551e-07	MYPN
	ENSG00000156398	95.5015	-1.56376	-2.95623	0.44326	-3.52786	0.000418929	0.0098787	SFXN2
	ENSG00000113578	559.922	-1.5834	-2.99676	0.404525	-3.91423	9.06938e-05	0.00330154	FGF1
	ENSG00000071282	332.058	-1.59895	-3.02924	0.400456	-3.99284	6.52877e-05	0.00261991	LMCD1
	ENSG00000167767	42.4081	-1.60716	-3.04651	0.334886	-4.79912	1.59364e-06	0.000148783	KRT80
	ENSG00000176771	81.9047	-1.61149	-3.05568	0.421812	-3.82041	0.000133229	0.00434307	NCKAP5
	ENSG00000163347	34.8938	-1.61574	-3.06468	0.4071	-3.96889	7.22082e-05	0.00282628	CLDN1
	ENSG00000164707	12.637	-1.62477	-3.08393	0.467721	-3.4738	0.000513139	0.0114696	SLC13A4
	ENSG00000188581	150.163	-1.71973	-3.29375	0.385284	-4.46355	8.06118e-06	0.000521405	KRTAP1-1
	ENSG00000158125	13.5291	-1.74743	-3.35761	0.526298	-3.32023	0.000899419	0.0174099	XDH
	ENSG00000149633	51.1948	-1.83593	-3.57002	0.473782	-3.87506	0.000106598	0.00371251	KIAA1755
	ENSG00000176697	460.141	-1.83679	-3.57214	0.293532	-6.25754	3.91098e-10	2.14697e-07	BDNF
	ENSG00000101096	148.41	-1.84988	-3.6047	0.551376	-3.35502	0.000793584	0.0159227	NFATC2
	ENSG00000090339	257.005	-1.8571	-3.62278	0.573456	-3.23843	0.0012019	0.021562	ICAM1
	ENSG00000157404	9.94745	-1.87662	-3.67213	0.619277	-3.03034	0.00244282	0.0355516	KIT
	ENSG00000141052	24.5227	-1.95793	-3.88503	0.587514	-3.33256	0.000860499	0.0168226	MYOCD
	ENSG00000122367	21.3667	-2.02903	-4.08131	0.44395	-4.57041	4.86762e-06	0.000347934	LDB3
	ENSG00000170442	7.05086	-2.04979	-4.14046	0.610012	-3.36024	0.000778738	0.0156707	KRT86
	ENSG00000171345	1318.53	-2.07976	-4.22736	0.22355	-9.3033	1.36148e-20	4.67125e-17	KRT19
	ENSG00000189143	27.3677	-2.09842	-4.28241	0.712208	-2.94636	0.00321538	0.0430936	CLDN4
	ENSG00000180914	148.717	-2.24191	-4.73024	0.451537	-4.96507	6.86758e-07	7.36333e-05	OXTR
	ENSG00000205336	176.379	-2.37769	-5.19702	0.470069	-5.05817	4.23309e-07	5.14114e-05	ADGRG1
	ENSG00000131620	46.545	-2.45059	-5.46639	0.650987	-3.76442	0.000166936	0.00507892	ANO1
	ENSG00000002745	15.1679	-2.48655	-5.60435	0.671727	-3.70172	0.000214144	0.00604715	WNT16
	ENSG00000178726	236.752	-2.60778	-6.09565	0.849892	-3.06837	0.00215231	0.032603	THBD
	ENSG00000158445	26.8518	-2.68372	-6.42511	0.737638	-3.63826	0.000274484	0.00725822	KCNB1
	ENSG00000102760	24.999	-2.75267	-6.73965	0.82037	-3.3554	0.000792491	0.0159227	RGCC
	ENSG00000162892	7.25202	-2.87797	-7.35113	0.818304	-3.51699	0.000436469	0.010222	IL24
	ENSG00000197653	11.0223	-2.98264	-7.90432	0.996509	-2.99309	0.00276168	0.0388333	DNAH10
	ENSG00000214940	21.6079	-4.24304	-18.9357	1.12095	-3.78523	0.000153567	0.00477903	NPIPA8
	ENSG00000224389	6.96413	-4.29049	-19.5689	1.05332	-4.07329	4.63543e-05	0.00205879	C4B
