# Supplementary material for: Gene Expression Profile of Human Mesenchymal Stromal Cells Exposed to Hypoxic and Pseudohypoxic Preconditioning—An Analysis by RNA Sequencing
Source: Int J Mol Sci. 2021 Jul 29;22(15):8160. doi: 10.3390/ijms22158160 (PMC8348678; doi:10.3390/ijms22158160)
Supplement: Supplementary file 1 [file ijms-22-08160-s001.zip › Supplementary files/Supplementary Table 3.xlsx]

## Sheet: Arkusz1
	List of Differentially Expressed Genes (DEGs) in BM-MSCs preconditioned for 6h with 40 uM Vadadustat compared to MSCs preconditioned with 2% O2 hypoxia
	GeneID	baseMean	log2FoldChange	Fold change	lfcSE	stat	pvalue	padj	hgnc_symbol
	ENSG00000204439	22.3229	22.0831	4.44293e+06	3.00437	7.35031	1.97746e-13	1.70828e-10	C6orf47
	ENSG00000276612	8.53257	6.42525	85.9396	1.23427	5.2057	1.93268e-07	1.70149e-05
	ENSG00000067842	13.8916	5.62552	49.3685	0.968478	5.80862	6.29906e-09	1.1021e-06	ATP2B3
	ENSG00000008516	8.90874	5.18101	36.2777	1.03337	5.0137	5.33945e-07	3.88431e-05	MMP25
	ENSG00000243232	7.14667	3.6469	12.5264	0.926278	3.93716	8.24523e-05	0.00202426	PCDHAC2
	ENSG00000171931	8.83052	3.14478	8.84451	0.860864	3.65305	0.000259141	0.00484688	FBXW10
	ENSG00000282988	6.30139	3.13051	8.75744	0.973811	3.2147	0.00130581	0.0157771
	ENSG00000198719	9.33945	2.75015	6.72789	0.609485	4.51226	6.41416e-06	0.000277051	DLL1
	ENSG00000109758	6.19962	2.43078	5.39184	0.791083	3.07272	0.00212118	0.0225836	HGFAC
	ENSG00000151967	55.1573	2.40504	5.29649	0.619069	3.88492	0.000102363	0.00240214	SCHIP1
	ENSG00000164061	14.4335	2.35525	5.11682	0.426982	5.51603	3.46736e-08	4.47905e-06	BSN
	ENSG00000124635	18.8528	2.14854	4.4338	0.583473	3.68233	0.00023111	0.00444284	HIST1H2BJ
	ENSG00000145794	17.1646	2.05971	4.16902	0.642266	3.20694	0.00134154	0.0160753	MEGF10
	ENSG00000133056	30.8646	1.98298	3.95309	0.590624	3.35743	0.000786705	0.0109505	PIK3C2B
	ENSG00000153094	47.1052	1.89101	3.70894	0.473353	3.99492	6.47167e-05	0.00169416	BCL2L11
	ENSG00000131398	29.4037	1.88878	3.70321	0.6347	2.97586	0.00292171	0.0283769	KCNC3
	ENSG00000149212	591.677	1.79062	3.45964	0.224566	7.97371	1.53985e-15	2.12839e-12	SESN3
	ENSG00000110042	21.6611	1.75487	3.37497	0.36098	4.86141	1.16554e-06	7.56342e-05	DTX4
	ENSG00000171658	83.8781	1.74396	3.34953	0.52679	3.31054	0.000931161	0.0123517	NMRAL2P
	ENSG00000180573	255.795	1.67507	3.19335	0.360402	4.64779	3.35516e-06	0.000171759	HIST1H2AC
	ENSG00000104899	16.5306	1.65785	3.15545	0.488297	3.39516	0.00068588	0.0099687	AMH
	ENSG00000143434	77.0759	1.65763	3.15498	0.313348	5.29006	1.22277e-07	1.22472e-05	SEMA6C
	ENSG00000274290	6.56956	1.6236	3.08143	0.541918	2.99603	0.00273522	0.0269817	HIST1H2BE
	ENSG00000180596	44.3755	1.60279	3.03731	0.468294	3.42262	0.000620201	0.00923751	HIST1H2BC
	ENSG00000103723	11.2777	1.58067	2.99108	0.499466	3.16471	0.00155236	0.0178955	AP3B2
	ENSG00000138449	47.921	1.56283	2.95432	0.542655	2.87996	0.00397721	0.035813	SLC40A1
	ENSG00000104081	41.7766	1.55079	2.92978	0.324253	4.78267	1.72985e-06	0.000103061	BMF
	ENSG00000068078	21.782	1.55035	2.92889	0.363278	4.26767	1.97521e-05	0.000681359	FGFR3
	ENSG00000084710	60.6188	1.54659	2.92126	0.342505	4.51553	6.31589e-06	0.000276259	EFR3B
	ENSG00000070759	55.1937	1.49938	2.82721	0.246904	6.07273	1.25753e-09	3.10386e-07	TESK2
	ENSG00000095637	20.2506	1.47675	2.7832	0.415679	3.55261	0.000381431	0.00650881	SORBS1
	ENSG00000129596	97.1249	1.40221	2.64305	0.255925	5.47898	4.27785e-08	5.1416e-06	CDO1
	ENSG00000007944	61.7611	1.37436	2.59254	0.392266	3.50365	0.000458921	0.00751565	MYLIP
	ENSG00000185818	7.01942	1.33337	2.51991	0.484132	2.75415	0.00588444	0.0471769	NAT8L
	ENSG00000185920	140.317	1.31884	2.49465	0.330777	3.98709	6.68879e-05	0.00173132	PTCH1
	ENSG00000163251	53.085	1.31089	2.48095	0.309399	4.23691	2.26614e-05	0.000760064	FZD5
	ENSG00000174004	15.9887	1.29306	2.45048	0.449389	2.87738	0.00400992	0.0360371	NRROS
	ENSG00000285589	57.2017	1.28127	2.43053	0.225211	5.68921	1.2763e-08	2.05129e-06
	ENSG00000140961	299.116	1.26837	2.40889	0.216129	5.86858	4.39555e-09	8.10071e-07	OSGIN1
	ENSG00000243696	20.8913	1.26296	2.39988	0.456591	2.76608	0.00567354	0.0460044
	ENSG00000178662	52.1449	1.25512	2.38686	0.444668	2.82259	0.00476376	0.0406198	CSRNP3
	ENSG00000165029	316.521	1.23635	2.35601	0.391497	3.158	0.00158855	0.0181762	ABCA1
	ENSG00000163624	12.28	1.2169	2.32447	0.432746	2.81204	0.00492287	0.0414397	CDS1
	ENSG00000184678	144.43	1.21269	2.3177	0.283624	4.27571	1.90529e-05	0.000666707	HIST2H2BE
	ENSG00000151136	68.7586	1.20951	2.31258	0.278329	4.34559	1.38902e-05	0.000514718	BTBD11
	ENSG00000163590	44.2598	1.206	2.30698	0.424052	2.844	0.00445512	0.0385589	PPM1L
	ENSG00000114796	318.56	1.19735	2.29318	0.271048	4.41749	9.98526e-06	0.00039789	KLHL24
	ENSG00000106025	29.8661	1.19709	2.29277	0.344085	3.47906	0.000503176	0.00803743	TSPAN12
	ENSG00000139438	36.2952	1.18116	2.26759	0.267387	4.41741	9.98899e-06	0.00039789	FAM222A
	ENSG00000110721	172.524	1.15922	2.23337	0.135416	8.56043	1.12447e-17	2.59041e-14	CHKA
	ENSG00000143816	39.7146	1.1538	2.22499	0.414249	2.78528	0.00534816	0.0440538	WNT9A
	ENSG00000196689	63.578	1.14117	2.2056	0.255486	4.46667	7.94471e-06	0.000328016	TRPV1
	ENSG00000178971	141.947	1.13993	2.2037	0.243609	4.67934	2.87793e-06	0.000151404	CTC1
	ENSG00000128965	600.171	1.13595	2.19763	0.309686	3.66807	0.000244392	0.00462738	CHAC1
	ENSG00000153982	16.0285	1.13163	2.19105	0.393617	2.87494	0.00404104	0.036236	GDPD1
	ENSG00000178401	30.4632	1.12562	2.18195	0.32695	3.4428	0.000575733	0.0087603	DNAJC22
	ENSG00000088808	148.173	1.12144	2.17564	0.219484	5.10945	3.231e-07	2.5666e-05	PPP1R13B
	ENSG00000164938	487.86	1.11698	2.16893	0.197184	5.66467	1.47304e-08	2.19303e-06	TP53INP1
	ENSG00000150510	30.9159	1.10729	2.1544	0.339895	3.25773	0.00112307	0.014144	FAM124A
	ENSG00000170345	69.9705	1.10251	2.14728	0.348877	3.16016	0.00157681	0.0180718	FOS
	ENSG00000064989	21.4688	1.09686	2.13889	0.346774	3.16305	0.00156124	0.0179232	CALCRL
	ENSG00000151012	2710.62	1.09614	2.13781	0.362028	3.02777	0.00246367	0.0251498	SLC7A11
	ENSG00000141441	94.432	1.08851	2.12654	0.19733	5.51617	3.46467e-08	4.47905e-06	GAREM1
	ENSG00000175155	221.612	1.08576	2.12249	0.191291	5.67593	1.37941e-08	2.11847e-06	YPEL2
	ENSG00000001084	508.271	1.08217	2.11722	0.182092	5.943	2.79855e-09	5.60603e-07	GCLC
	ENSG00000182263	98.4924	1.08145	2.11616	0.313501	3.44958	0.000561456	0.00859407	FIGN
	ENSG00000198408	2813.81	1.08083	2.11526	0.067435	16.0278	8.17505e-58	1.12996e-53	OGA
	ENSG00000107968	41.106	1.0679	2.09638	0.358474	2.97902	0.00289173	0.0282172	MAP3K8
	ENSG00000064687	75.9822	1.06247	2.08851	0.353185	3.00827	0.00262742	0.0263161	ABCA7
	ENSG00000158458	25.8635	1.05853	2.08281	0.367578	2.87974	0.00398007	0.0358154	NRG2
	ENSG00000117461	301.323	1.05122	2.07228	0.252933	4.15611	3.23709e-05	0.000992086	PIK3R3
	ENSG00000165879	25.4529	1.04351	2.06124	0.288549	3.61641	0.000298719	0.00538318	FRAT1
	ENSG00000175449	21.3917	1.03651	2.05126	0.370189	2.79996	0.00511091	0.042612	RFESD
	ENSG00000163638	52.9226	1.02817	2.03944	0.252003	4.08	4.50349e-05	0.00129682	ADAMTS9
	ENSG00000146859	47.4425	1.01203	2.01674	0.249456	4.05695	4.97181e-05	0.0014096	TMEM140
	ENSG00000150907	81.743	1.00958	2.01333	0.358302	2.81769	0.00483706	0.0408917	FOXO1
	ENSG00000151692	69.3093	1.00727	2.0101	0.338134	2.97889	0.00289293	0.0282172	RNF144A
	ENSG00000122547	69.4074	1.00672	2.00934	0.312931	3.21707	0.00129507	0.0156747	EEPD1
	ENSG00000134297	36.4163	1.00522	2.00725	0.308334	3.26017	0.00111344	0.0140933	PLEKHA8P1
	ENSG00000126882	33.8752	1.00412	2.00572	0.24361	4.12182	3.75885e-05	0.00111015	FAM78A
	ENSG00000138642	83.127	0.993016	1.99034	0.362063	2.74266	0.00609437	0.0482454	HERC6
	ENSG00000148842	126.447	0.991089	1.98768	0.185407	5.34547	9.01845e-08	9.5887e-06	CNNM2
	ENSG00000130699	113.45	0.984796	1.97903	0.264619	3.72156	0.000197997	0.00393206	TAF4
	ENSG00000166900	267.808	0.983116	1.97673	0.258868	3.79776	0.000146011	0.00316328	STX3
	ENSG00000196227	221.243	0.97908	1.97121	0.188877	5.1837	2.17526e-07	1.86217e-05	FAM217B
	ENSG00000158158	244.421	0.978644	1.97061	0.131474	7.44363	9.79534e-14	9.81751e-11	CNNM4
	ENSG00000120738	1847.41	0.976951	1.9683	0.148911	6.56065	5.35739e-11	2.05694e-08	EGR1
	ENSG00000114859	75.8274	0.974989	1.96563	0.186148	5.2377	1.62592e-07	1.53e-05	CLCN2
	ENSG00000144730	96.7012	0.959343	1.94442	0.20286	4.7291	2.25522e-06	0.000128279	IL17RD
	ENSG00000105866	100.721	0.945795	1.92625	0.226855	4.16917	3.05714e-05	0.000953855	SP4
	ENSG00000257524	99.7477	0.945461	1.9258	0.345726	2.73471	0.00624354	0.0491168
	ENSG00000146083	195.849	0.937487	1.91519	0.187851	4.99058	6.01976e-07	4.31115e-05	RNF44
	ENSG00000258947	5842.02	0.936381	1.91372	0.16413	5.70511	1.16267e-08	1.89064e-06	TUBB3
	ENSG00000135605	48.3644	0.929198	1.90422	0.26355	3.5257	0.000422369	0.00700985	TEC
	ENSG00000166016	170.895	0.926305	1.9004	0.202068	4.58413	4.55878e-06	0.00021879	ABTB2
	ENSG00000158373	34.7374	0.909461	1.87834	0.28441	3.19771	0.00138522	0.0164348	HIST1H2BD
	ENSG00000147894	109.296	0.909223	1.87803	0.151014	6.0208	1.7356e-09	3.74835e-07	C9orf72
	ENSG00000138439	97.7187	0.905323	1.87296	0.186494	4.85444	1.20725e-06	7.70551e-05	FAM117B
	ENSG00000119686	40.4697	0.902049	1.86872	0.325374	2.77234	0.00556546	0.0452771	FLVCR2
	ENSG00000076555	108.704	0.895159	1.85981	0.280527	3.191	0.00141784	0.0166846	ACACB
	ENSG00000239305	571.665	0.894649	1.85916	0.125124	7.15009	8.67238e-13	5.99348e-10	RNF103
	ENSG00000271303	2828.3	0.89342	1.85757	0.197943	4.51353	6.37583e-06	0.000276259	SRXN1
	ENSG00000189195	52.6622	0.89023	1.85347	0.285409	3.11914	0.00181382	0.0200887	BTBD8
	ENSG00000197329	92.3411	0.887649	1.85016	0.158252	5.60908	2.03401e-08	2.8114e-06	PELI1
	ENSG00000138190	147.132	0.88567	1.84762	0.306617	2.88852	0.00387056	0.0350353	EXOC6
	ENSG00000096968	317.18	0.878025	1.83786	0.146304	6.00135	1.95678e-09	4.03681e-07	JAK2
	ENSG00000117676	42.0391	0.87083	1.82872	0.227035	3.83567	0.000125224	0.00280072	RPS6KA1
	ENSG00000198945	143.092	0.869669	1.82724	0.130344	6.67211	2.52148e-11	1.12425e-08	L3MBTL3
	ENSG00000179454	250.074	0.867748	1.82481	0.174314	4.97808	6.42194e-07	4.552e-05	KLHL28
	ENSG00000174740	39.218	0.867437	1.82442	0.247985	3.49795	0.000468854	0.0076421	PABPC5
	ENSG00000087299	129.328	0.865473	1.82194	0.168774	5.128	2.9283e-07	2.39497e-05	L2HGDH
	ENSG00000162231	1350.16	0.864875	1.82118	0.123916	6.97951	2.96221e-12	1.70599e-09	NXF1
	ENSG00000152669	39.0872	0.864195	1.82032	0.306889	2.81599	0.00486275	0.0410085	CCNO
	ENSG00000099875	694.121	0.858506	1.81316	0.160515	5.34845	8.87108e-08	9.50513e-06	MKNK2
	ENSG00000125347	197.719	0.852037	1.80505	0.181857	4.68519	2.79695e-06	0.000149264	IRF1
	ENSG00000185513	51.418	0.843796	1.79477	0.25755	3.27624	0.00105198	0.0135009	L3MBTL1
	ENSG00000198246	110.81	0.842425	1.79306	0.156626	5.37858	7.50743e-08	8.30141e-06	SLC29A3
	ENSG00000164542	56.5657	0.841637	1.79208	0.24274	3.46723	0.000525848	0.00827373	KIAA0895
	ENSG00000135953	132	0.832959	1.78133	0.240522	3.46313	0.000533931	0.00835786	MFSD9
	ENSG00000102996	108.92	0.830696	1.77854	0.204998	4.05222	5.07344e-05	0.00142552	MMP15
	ENSG00000131797	60.6377	0.830594	1.77842	0.194822	4.26336	2.01377e-05	0.000690678	CLUHP3
	ENSG00000109458	205.484	0.829342	1.77687	0.172269	4.81422	1.47775e-06	9.0378e-05	GAB1
	ENSG00000163947	182.32	0.824644	1.7711	0.238738	3.45418	0.000551978	0.0085055	ARHGEF3
	ENSG00000184226	186.414	0.822984	1.76906	0.284879	2.88889	0.00386603	0.0350353	PCDH9
	ENSG00000274211	399.878	0.821557	1.76731	0.159053	5.16532	2.40033e-07	2.00214e-05	SOCS7
	ENSG00000181218	19.7851	0.819804	1.76517	0.290601	2.82106	0.00478654	0.0407089	HIST3H2A
	ENSG00000106780	531.532	0.818797	1.76393	0.188883	4.33495	1.45793e-05	0.000535293	MEGF9
	ENSG00000161011	6858.13	0.813529	1.75751	0.217711	3.73673	0.000186428	0.00373991	SQSTM1
	ENSG00000171723	228.48	0.813393	1.75734	0.185803	4.37772	1.19926e-05	0.000456645	GPHN
	ENSG00000197147	88.2611	0.813077	1.75696	0.237918	3.41746	0.000632085	0.00933405	LRRC8B
	ENSG00000105875	194.797	0.811687	1.75526	0.196566	4.12935	3.63797e-05	0.00108605	WDR91
	ENSG00000177169	850.967	0.809955	1.75316	0.0972335	8.32999	8.08471e-17	1.39684e-13	ULK1
	ENSG00000153291	39.646	0.80823	1.75106	0.261869	3.08639	0.00202605	0.021827	SLC25A27
	ENSG00000120832	67.6108	0.808082	1.75088	0.229905	3.51485	0.00044	0.00724009	MTERF2
	ENSG00000105880	168.104	0.804066	1.74602	0.21464	3.74612	0.00017959	0.00363973	DLX5
	ENSG00000064195	144.518	0.803744	1.74563	0.231802	3.46737	0.000525572	0.00827373	DLX3
	ENSG00000135709	474.088	0.802385	1.74398	0.154032	5.20921	1.89646e-07	1.70149e-05	KIAA0513
	ENSG00000244242	296.488	0.801948	1.74345	0.238934	3.35636	0.000789763	0.010971	IFITM10
	ENSG00000135482	142.276	0.801644	1.74309	0.19466	4.11817	3.81895e-05	0.0011231	ZC3H10
	ENSG00000167106	697.006	0.797612	1.73822	0.224997	3.54499	0.000392627	0.0066506	FAM102A
	ENSG00000160712	59.4983	0.79543	1.73559	0.278978	2.85123	0.00435502	0.0381223	IL6R
	ENSG00000161048	193.916	0.795373	1.73552	0.174842	4.54908	5.38799e-06	0.000247081	NAPEPLD
	ENSG00000187193	248.477	0.795247	1.73537	0.26627	2.98661	0.00282086	0.0276917	MT1X
	ENSG00000158201	83.014	0.794251	1.73418	0.192649	4.12279	3.74305e-05	0.00110785	ABHD3
	ENSG00000143630	57.537	0.783288	1.72105	0.225107	3.47962	0.000502116	0.0080327	HCN3
	ENSG00000143772	105.072	0.781408	1.71881	0.169021	4.62313	3.77988e-06	0.000188612	ITPKB
	ENSG00000113594	611.163	0.779263	1.71625	0.159833	4.87548	1.08542e-06	7.14413e-05	LIFR
	ENSG00000274070	35.923	0.778953	1.71589	0.251553	3.09658	0.00195769	0.0212329	CASTOR2
	ENSG00000256223	95.0228	0.777549	1.71422	0.193522	4.01789	5.87207e-05	0.00157906	ZNF10
	ENSG00000154309	117.044	0.776102	1.7125	0.14362	5.40387	6.52189e-08	7.61985e-06	DISP1
	ENSG00000168566	417.357	0.77461	1.71073	0.104792	7.39192	1.44727e-13	1.33361e-10	SNRNP48
	ENSG00000011523	219.925	0.771912	1.70753	0.193217	3.99506	6.46784e-05	0.00169416	CEP68
	ENSG00000157741	279.76	0.77165	1.70722	0.183139	4.21347	2.51477e-05	0.00081979	UBN2
	ENSG00000181274	60.0962	0.770736	1.70614	0.252836	3.04837	0.00230088	0.0239803	FRAT2
	ENSG00000179988	44.1813	0.766318	1.70092	0.215518	3.5557	0.000376975	0.0064487	PSTK
	ENSG00000225151	521.65	0.76347	1.69757	0.270041	2.82724	0.00469511	0.0402631	GOLGA2P7
	ENSG00000164168	826.693	0.762666	1.69662	0.119128	6.40206	1.53292e-10	5.1678e-08	TMEM184C
	ENSG00000179104	69.0573	0.761295	1.69501	0.21725	3.50423	0.000457923	0.00750918	TMTC2
	ENSG00000159917	34.1311	0.760211	1.69374	0.243662	3.11995	0.00180883	0.0200655	ZNF235
	ENSG00000095209	228.948	0.760176	1.6937	0.188028	4.04289	5.27961e-05	0.00147374	TMEM38B
	ENSG00000130766	734.717	0.757151	1.69015	0.274448	2.75881	0.00580114	0.0467042	SESN2
	ENSG00000172671	65.4116	0.75573	1.68849	0.206874	3.6531	0.000259093	0.00484688	ZFAND4
	ENSG00000131979	37.9406	0.755688	1.68844	0.245218	3.0817	0.00205821	0.0221046	GCH1
	ENSG00000275793	25.5951	0.753994	1.68646	0.273785	2.75397	0.00588773	0.0471769	RIMBP3
	ENSG00000142065	76.0745	0.752341	1.68452	0.208335	3.61121	0.000304769	0.00544956	ZFP14
	ENSG00000175040	270.027	0.748279	1.67979	0.229104	3.26611	0.00109038	0.0138905	CHST2
	ENSG00000166669	64.6995	0.745422	1.67646	0.238945	3.11963	0.00181077	0.0200709	ATF7IP2
	ENSG00000181804	62.0128	0.737904	1.66775	0.21825	3.381	0.000722238	0.0102598	SLC9A9
	ENSG00000006377	65.606	0.737697	1.66751	0.235226	3.13612	0.00171199	0.0192071	DLX6
	ENSG00000187605	447.696	0.736809	1.66649	0.205442	3.58646	0.000335193	0.00587203	TET3
	ENSG00000182372	137.605	0.736494	1.66612	0.119225	6.17735	6.51849e-10	1.80197e-07	CLN8
	ENSG00000131389	1576.39	0.73591	1.66545	0.162032	4.54176	5.57859e-06	0.000251164	SLC6A6
	ENSG00000172728	166.358	0.73452	1.66384	0.224593	3.27045	0.00107378	0.013717	FUT10
	ENSG00000154642	384.11	0.730147	1.65881	0.198571	3.67702	0.000235977	0.00451755	C21orf91
	ENSG00000112294	129.052	0.72844	1.65685	0.229891	3.16864	0.00153155	0.0177147	ALDH5A1
	ENSG00000119431	77.344	0.720448	1.64769	0.177793	4.05218	5.07422e-05	0.00142552	HDHD3
	ENSG00000163637	280.718	0.719986	1.64717	0.219053	3.28682	0.00101327	0.0131015	PRICKLE2
	ENSG00000079335	85.6582	0.717285	1.64409	0.196806	3.64464	0.00026777	0.00494802	CDC14A
	ENSG00000204256	1516.01	0.71502	1.64151	0.200134	3.5727	0.000353319	0.00611977	BRD2
	ENSG00000112983	908.686	0.713325	1.63958	0.123782	5.76276	8.27513e-09	1.37806e-06	BRD8
	ENSG00000139163	533.126	0.711812	1.63786	0.107068	6.64823	2.96636e-11	1.28128e-08	ETNK1
	ENSG00000214029	57.8321	0.711591	1.63761	0.199741	3.56258	0.000367232	0.00634485	ZNF891
	ENSG00000143493	458.048	0.707199	1.63263	0.115245	6.13649	8.43652e-10	2.15944e-07	INTS7
	ENSG00000108306	293.653	0.705959	1.63123	0.135514	5.20948	1.89371e-07	1.70149e-05	FBXL20
	ENSG00000103199	163.606	0.704329	1.62939	0.253276	2.78088	0.0054212	0.04447	ZNF500
	ENSG00000145214	499.826	0.698336	1.62263	0.100458	6.95154	3.61331e-12	1.99773e-09	DGKQ
	ENSG00000171943	418.701	0.697947	1.6222	0.18919	3.68913	0.000225021	0.00434391	SRGAP2C
	ENSG00000073849	71.9678	0.69652	1.62059	0.240521	2.89588	0.00378099	0.0345641	ST6GAL1
	ENSG00000135912	282.987	0.695975	1.61998	0.156356	4.45123	8.53805e-06	0.000349151	TTLL4
	ENSG00000197050	101.447	0.695264	1.61918	0.137425	5.05921	4.20991e-07	3.17975e-05	ZNF420
	ENSG00000146278	622.759	0.695077	1.61897	0.119662	5.80867	6.29716e-09	1.1021e-06	PNRC1
	ENSG00000156869	85.6245	0.692301	1.61586	0.201611	3.43385	0.000595084	0.00895022	FRRS1
	ENSG00000197417	230.698	0.69146	1.61492	0.151291	4.5704	4.86802e-06	0.000229644	SHPK
	ENSG00000165355	446.95	0.690746	1.61412	0.135233	5.10782	3.25899e-07	2.57404e-05	FBXO33
	ENSG00000166822	165.526	0.688592	1.61171	0.157321	4.37698	1.20337e-05	0.00045695	TMEM170A
	ENSG00000145332	260.478	0.688492	1.6116	0.144861	4.75277	2.00647e-06	0.000117514	KLHL8
	ENSG00000168763	147.989	0.687894	1.61093	0.195036	3.52701	0.000420273	0.00699881	CNNM3
	ENSG00000114770	493.024	0.684995	1.6077	0.12362	5.54115	3.00494e-08	3.99368e-06	ABCC5
	ENSG00000164941	584.801	0.684504	1.60715	0.182352	3.75375	0.000174209	0.00355151	INTS8
	ENSG00000130787	178.412	0.682618	1.60505	0.174729	3.90673	9.35532e-05	0.00223344	HIP1R
	ENSG00000116514	249.845	0.681678	1.604	0.150745	4.52207	6.12388e-06	0.000271538	RNF19B
	ENSG00000158555	228.931	0.681371	1.60366	0.180316	3.77876	0.000157614	0.0033311	GDPD5
	ENSG00000267680	260.988	0.68136	1.60365	0.182268	3.73822	0.000185326	0.00372323	ZNF224
	ENSG00000023909	1345.55	0.681145	1.60341	0.187642	3.63002	0.000283397	0.0051609	GCLM
	ENSG00000079156	256.163	0.680571	1.60277	0.112517	6.04861	1.46105e-09	3.48182e-07	OSBPL6
	ENSG00000215271	126.017	0.680272	1.60244	0.162655	4.1823	2.88577e-05	0.000910665	HOMEZ
	ENSG00000133624	153.184	0.680008	1.60215	0.147027	4.62506	3.74485e-06	0.000188612	ZNF767P
	ENSG00000167528	277.64	0.679577	1.60167	0.226679	2.99797	0.00271783	0.0268519	ZNF641
	ENSG00000174032	603.805	0.679018	1.60105	0.130507	5.20292	1.96181e-07	1.71621e-05	SLC25A30
	ENSG00000131019	71.4537	0.676564	1.59833	0.186875	3.62041	0.000294141	0.00532149	ULBP3
	ENSG00000162599	136.109	0.675927	1.59762	0.222309	3.04048	0.00236202	0.0244188	NFIA
	ENSG00000147912	224.849	0.67536	1.597	0.141661	4.76744	1.86586e-06	0.000109744	FBXO10
	ENSG00000198538	225.843	0.674244	1.59576	0.167012	4.0371	5.41158e-05	0.00149299	ZNF28
	ENSG00000164877	598.283	0.673141	1.59454	0.168157	4.00306	6.25295e-05	0.00165598	MICALL2
	ENSG00000182504	304.715	0.671067	1.59225	0.142983	4.69335	2.68773e-06	0.000145686	CEP97
	ENSG00000185946	202.216	0.670015	1.59109	0.138871	4.82472	1.40199e-06	8.80829e-05	RNPC3
	ENSG00000274180	272.904	0.667273	1.58807	0.179621	3.71489	0.00020329	0.00401411	NATD1
	ENSG00000165185	60.7606	0.666718	1.58746	0.205388	3.24614	0.00116982	0.01458	KIAA1958
	ENSG00000153561	311.174	0.665847	1.5865	0.197863	3.36519	0.00076492	0.0107011	RMND5A
	ENSG00000165861	509.814	0.664773	1.58532	0.124523	5.33855	9.3695e-08	9.88589e-06	ZFYVE1
	ENSG00000197892	209.277	0.663811	1.58426	0.200694	3.30757	0.000941075	0.0124355	KIF13B
	ENSG00000137198	108.51	0.657563	1.57742	0.210592	3.12246	0.00179348	0.0199272	GMPR
	ENSG00000116525	186.405	0.657247	1.57707	0.19007	3.45792	0.000544355	0.00843725	TRIM62
	ENSG00000138764	761.116	0.656887	1.57668	0.102667	6.39823	1.57184e-10	5.17286e-08	CCNG2
	ENSG00000185880	45.1807	0.655263	1.5749	0.230686	2.8405	0.00450435	0.0389479	TRIM69
	ENSG00000135838	39.0277	0.65481	1.57441	0.226598	2.88974	0.00385556	0.0349912	NPL
	ENSG00000139636	359.763	0.654334	1.57389	0.196948	3.32237	0.000892556	0.0119892	LMBR1L
	ENSG00000138162	265.025	0.649847	1.569	0.138054	4.70719	2.51149e-06	0.000139413	TACC2
	ENSG00000197380	83.2596	0.646859	1.56576	0.232059	2.78748	0.00531195	0.0438339	DACT3
	ENSG00000180263	131.457	0.644913	1.56364	0.214745	3.00316	0.00267196	0.0265347	FGD6
	ENSG00000101298	337.604	0.643894	1.56254	0.0945396	6.81084	9.70314e-12	4.96729e-09	SNPH
	ENSG00000215114	413.928	0.64376	1.5624	0.109596	5.87395	4.25534e-09	8.05716e-07	UBXN2B
	ENSG00000108799	493.791	0.638615	1.55683	0.169823	3.76048	0.000169586	0.00349332	EZH1
	ENSG00000167333	213.457	0.638112	1.55629	0.105717	6.03605	1.5793e-09	3.57853e-07	TRIM68
	ENSG00000164048	103.404	0.637118	1.55522	0.149115	4.27265	1.93165e-05	0.000672524	ZNF589
	ENSG00000161010	238.884	0.637012	1.5551	0.141323	4.50748	6.56018e-06	0.000280986	MRNIP
	ENSG00000102543	120.486	0.632954	1.55074	0.173382	3.65063	0.000261593	0.00487954	CDADC1
	ENSG00000144445	129.747	0.631804	1.5495	0.114999	5.49398	3.92976e-08	4.97883e-06	KANSL1L
	ENSG00000117602	200.899	0.630612	1.54822	0.221223	2.85057	0.00436413	0.038171	RCAN3
	ENSG00000141699	559.056	0.629602	1.54714	0.151645	4.15182	3.29845e-05	0.00100643	RETREG3
	ENSG00000185630	175.858	0.628723	1.5462	0.167675	3.74966	0.000177075	0.00359932	PBX1
	ENSG00000147799	150.236	0.627838	1.54525	0.140264	4.47613	7.60086e-06	0.000316443	ARHGAP39
	ENSG00000256771	69.3415	0.626274	1.54357	0.210562	2.97429	0.00293664	0.0284644	ZNF253
	ENSG00000145284	157.128	0.626222	1.54352	0.127702	4.90377	9.40134e-07	6.33879e-05	SCD5
	ENSG00000022567	124.383	0.626083	1.54337	0.171998	3.64006	0.000272577	0.00499542	SLC45A4
	ENSG00000096654	143.569	0.624807	1.542	0.141601	4.41245	1.02209e-05	0.000404794	ZNF184
	ENSG00000169193	92.8029	0.622299	1.53933	0.162881	3.82057	0.000133144	0.00294923	CCDC126
	ENSG00000112406	382.444	0.622166	1.53918	0.119008	5.22794	1.71411e-07	1.56904e-05	HECA
	ENSG00000100350	332.43	0.620743	1.53767	0.217708	2.85126	0.00435458	0.0381223	FOXRED2
	ENSG00000163728	646.12	0.620651	1.53757	0.10798	5.74782	9.03988e-09	1.48749e-06	TTC14
	ENSG00000141664	206.688	0.61968	1.53653	0.194047	3.19346	0.00140579	0.0166075	ZCCHC2
	ENSG00000137941	305.877	0.618466	1.53524	0.160985	3.84176	0.000122154	0.0027473	TTLL7
	ENSG00000198324	224.477	0.61846	1.53523	0.178296	3.46873	0.000522928	0.00825105	PHETA1
	ENSG00000196323	542.426	0.61782	1.53455	0.114488	5.39638	6.79995e-08	7.704e-06	ZBTB44
	ENSG00000081803	197.468	0.616888	1.53356	0.22617	2.72755	0.00638075	0.0499067	CADPS2
	ENSG00000117616	786.436	0.615467	1.53205	0.0709255	8.67765	4.04022e-18	1.11688e-14	RSRP1
	ENSG00000223547	184.657	0.614236	1.53075	0.136276	4.50729	6.56624e-06	0.000280986	ZNF844
	ENSG00000146826	260.067	0.61302	1.52946	0.138895	4.41355	1.01688e-05	0.00040389	C7orf43
	ENSG00000141542	145.459	0.612576	1.52899	0.143544	4.2675	1.97674e-05	0.000681359	RAB40B
	ENSG00000077458	175.325	0.61216	1.52855	0.174863	3.50079	0.000463874	0.00757881	FAM76B
	ENSG00000047346	465.19	0.610739	1.52704	0.154678	3.94846	7.86568e-05	0.00195538	FAM214A
	ENSG00000204681	243.013	0.606644	1.52271	0.207983	2.91679	0.00353651	0.0328416	GABBR1
	ENSG00000127328	88.6664	0.604991	1.52097	0.216851	2.78989	0.00527265	0.0435876	RAB3IP
	ENSG00000261052	182.695	0.604706	1.52067	0.193939	3.11803	0.00182066	0.0201483	SULT1A3
	ENSG00000153485	113.052	0.603748	1.51966	0.142405	4.23966	2.23862e-05	0.000754658	TMEM251
	ENSG00000179981	302.717	0.603416	1.51931	0.114008	5.29275	1.20488e-07	1.21561e-05	TSHZ1
	ENSG00000115459	218.318	0.60274	1.5186	0.140053	4.30366	1.67997e-05	0.00060313	ELMOD3
	ENSG00000214176	218.353	0.600946	1.51671	0.187517	3.20476	0.00135177	0.0161348	PLEKHM1P1
	ENSG00000140326	270.835	0.598826	1.51448	0.175148	3.41898	0.000628572	0.00930142	CDAN1
	ENSG00000114626	208.731	0.597983	1.5136	0.149153	4.00919	6.09283e-05	0.0016218	ABTB1
	ENSG00000119688	320.13	0.595096	1.51057	0.117304	5.07313	3.91329e-07	3.03874e-05	ABCD4
	ENSG00000111224	206.514	0.592701	1.50807	0.163779	3.6189	0.000295863	0.00533867	PARP11
	ENSG00000133247	72.304	0.589321	1.50454	0.211071	2.79205	0.00523756	0.0433382	KMT5C
	ENSG00000119699	91.8113	0.588813	1.50401	0.203695	2.89066	0.00384433	0.0349122	TGFB3
	ENSG00000178386	47.2162	0.587288	1.50242	0.195864	2.99844	0.00271362	0.0268295	ZNF223
	ENSG00000165434	504.021	0.58499	1.50003	0.189278	3.09064	0.00199729	0.0215676	PGM2L1
	ENSG00000186834	949.469	0.584909	1.49995	0.157517	3.7133	0.000204573	0.0040222	HEXIM1
	ENSG00000172493	711.325	0.584559	1.49958	0.12333	4.73978	2.13954e-06	0.00012322	AFF1
	ENSG00000072210	1212.62	0.582574	1.49752	0.186891	3.11719	0.00182582	0.0201891	ALDH3A2
	ENSG00000103995	185.2	0.581631	1.49654	0.213083	2.7296	0.00634113	0.0497147	CEP152
	ENSG00000150995	298.349	0.581598	1.49651	0.159686	3.64214	0.00027038	0.00497895	ITPR1
	ENSG00000197323	704.971	0.58036	1.49522	0.127533	4.55068	5.34736e-06	0.000247081	TRIM33
	ENSG00000108960	168.226	0.579831	1.49467	0.199986	2.89936	0.00373924	0.034273	MMD
	ENSG00000065600	166.687	0.579738	1.49458	0.147564	3.92873	8.53949e-05	0.00208468	TMEM206
	ENSG00000180346	122.991	0.579589	1.49442	0.160398	3.61345	0.000302153	0.00542384	TIGD2
	ENSG00000164403	176.52	0.577886	1.49266	0.202448	2.85449	0.00431065	0.0379318	SHROOM1
	ENSG00000167280	271.123	0.577697	1.49246	0.134868	4.28342	1.8404e-05	0.000647278	ENGASE
	ENSG00000142082	170.002	0.577052	1.4918	0.158917	3.63115	0.000282162	0.00514518	SIRT3
	ENSG00000197647	53.1738	0.57626	1.49098	0.197724	2.91447	0.00356292	0.0330293	ZNF433
	ENSG00000024862	137.462	0.574336	1.48899	0.124743	4.60417	4.14112e-06	0.000204423	CCDC28A
	ENSG00000220323	58.7865	0.57419	1.48884	0.203826	2.81706	0.0048466	0.0409473	HIST2H2BD
	ENSG00000162139	260.58	0.572988	1.4876	0.175285	3.26889	0.0010797	0.0137798	NEU3
	ENSG00000115526	166.67	0.572768	1.48737	0.165801	3.45455	0.000551206	0.0085031	CHST10
	ENSG00000175595	274.159	0.572017	1.4866	0.192633	2.96947	0.00298312	0.0287736	ERCC4
	ENSG00000164011	92.9661	0.571592	1.48616	0.157061	3.6393	0.000273384	0.00499829	ZNF691
	ENSG00000187531	277.742	0.571358	1.48592	0.126558	4.51459	6.34388e-06	0.000276259	SIRT7
	ENSG00000140948	821.163	0.570091	1.48462	0.140493	4.05779	4.95401e-05	0.00140894	ZCCHC14
	ENSG00000120709	756.863	0.569084	1.48358	0.0890765	6.38871	1.67291e-10	5.37744e-08	FAM53C
	ENSG00000146247	770.697	0.568678	1.48316	0.0976224	5.82528	5.70156e-09	1.02347e-06	PHIP
	ENSG00000189298	91.5984	0.568397	1.48287	0.159479	3.56408	0.000365135	0.00631652	ZKSCAN3
	ENSG00000089057	799.622	0.567298	1.48175	0.10893	5.20791	1.90976e-07	1.70149e-05	SLC23A2
	ENSG00000167702	164.656	0.564125	1.47849	0.164426	3.43088	0.000601627	0.00901919	KIFC2
	ENSG00000170365	203.713	0.563393	1.47774	0.159602	3.52998	0.000415593	0.00694598	SMAD1
	ENSG00000205808	139.448	0.562966	1.4773	0.122988	4.5774	4.70793e-06	0.000223568	PLPP6
	ENSG00000186106	130.471	0.562296	1.47662	0.146491	3.83844	0.000123817	0.00277824	ANKRD46
	ENSG00000173064	626.847	0.561188	1.47548	0.144575	3.88165	0.000103749	0.00242642	HECTD4
	ENSG00000180979	306.176	0.560931	1.47522	0.125465	4.47081	7.79253e-06	0.000323449	LRRC57
	ENSG00000163577	411.763	0.560355	1.47463	0.172545	3.24758	0.0011639	0.0145388	EIF5A2
	ENSG00000088448	315.028	0.559364	1.47362	0.15711	3.56034	0.00037038	0.00637534	ANKRD10
	ENSG00000197779	142.916	0.559217	1.47347	0.177975	3.14212	0.00167731	0.0189101	ZNF81
	ENSG00000168300	333.375	0.559209	1.47346	0.151684	3.68668	0.000227203	0.00437992	PCMTD1
	ENSG00000213064	744.57	0.558651	1.47289	0.138857	4.0232	5.74135e-05	0.00155588	SFT2D2
	ENSG00000068137	242.424	0.557919	1.47214	0.123604	4.51376	6.36881e-06	0.000276259	PLEKHH3
	ENSG00000140396	560.563	0.556558	1.47076	0.161758	3.44069	0.000580241	0.00879058	NCOA2
	ENSG00000100564	198.925	0.555879	1.47006	0.163399	3.40197	0.000669027	0.00979586	PIGH
	ENSG00000070159	246.671	0.555873	1.47006	0.182693	3.04266	0.00234495	0.0242604	PTPN3
	ENSG00000263956	209.828	0.554425	1.46858	0.11991	4.62366	3.77026e-06	0.000188612	NBPF11
	ENSG00000158467	271.497	0.55321	1.46735	0.15691	3.52564	0.000422458	0.00700985	AHCYL2
	ENSG00000165312	78.0414	0.5531	1.46724	0.191481	2.88854	0.00387039	0.0350353	OTUD1
	ENSG00000152409	429.622	0.553061	1.4672	0.130212	4.24739	2.16274e-05	0.000736292	JMY
	ENSG00000164463	289.324	0.552445	1.46657	0.190907	2.89379	0.00380625	0.0346803	CREBRF
	ENSG00000196369	425.949	0.551845	1.46596	0.170274	3.24091	0.00119147	0.0148052	SRGAP2B
	ENSG00000139679	83.4129	0.551645	1.46576	0.180975	3.04819	0.00230226	0.0239803	LPAR6
	ENSG00000122484	468.735	0.551489	1.4656	0.110151	5.00667	5.53793e-07	4.00761e-05	RPAP2
	ENSG00000136720	514.009	0.551126	1.46523	0.171407	3.21531	0.00130305	0.0157575	HS6ST1
	ENSG00000158792	112.714	0.550848	1.46495	0.145868	3.77635	0.000159143	0.00334297	SPATA2L
	ENSG00000118402	224.364	0.550107	1.46419	0.163243	3.36986	0.000752052	0.0105858	ELOVL4
	ENSG00000146576	268.305	0.54861	1.46268	0.120758	4.54305	5.54461e-06	0.00025045	C7orf26
	ENSG00000139651	521.99	0.54801	1.46207	0.169913	3.22524	0.00125865	0.0153957	ZNF740
	ENSG00000121104	74.1925	0.547833	1.46189	0.182182	3.00707	0.0026378	0.0264009	FAM117A
	ENSG00000121671	242.595	0.547708	1.46176	0.150129	3.64825	0.000264029	0.00490451	CRY2
	ENSG00000077454	545.753	0.546495	1.46053	0.167769	3.25743	0.00112427	0.014144	LRCH4
	ENSG00000168116	225.796	0.543342	1.45734	0.139526	3.89421	9.85177e-05	0.0023309	KIAA1586
	ENSG00000145016	397.474	0.541297	1.45528	0.179227	3.02017	0.00252631	0.0255815	RUBCN
	ENSG00000181222	1887.44	0.540683	1.45466	0.115486	4.6818	2.84371e-06	0.000150597	POLR2A
	ENSG00000005469	335.854	0.53967	1.45364	0.159284	3.3881	0.000703785	0.0101542	CROT
	ENSG00000189050	228.669	0.539476	1.45345	0.130267	4.14133	3.45305e-05	0.00104438	RNFT1
	ENSG00000185278	164.01	0.539449	1.45342	0.191905	2.81103	0.00493839	0.041545	ZBTB37
	ENSG00000136161	202.679	0.537436	1.45139	0.139053	3.86498	0.000111099	0.00256363	RCBTB2
	ENSG00000171843	239.133	0.536819	1.45077	0.193923	2.7682	0.00563666	0.0457755	MLLT3
	ENSG00000121417	145.914	0.534999	1.44894	0.112684	4.7478	2.05638e-06	0.000119929	ZNF211
	ENSG00000172273	175.651	0.534628	1.44857	0.136204	3.9252	8.66591e-05	0.0021051	HINFP
	ENSG00000138794	173.546	0.533596	1.44753	0.176993	3.01479	0.00257161	0.0259451	CASP6
	ENSG00000139112	519.937	0.533533	1.44747	0.120232	4.43753	9.09977e-06	0.000366697	GABARAPL1
	ENSG00000072121	564.115	0.533216	1.44715	0.0908469	5.86939	4.37394e-09	8.10071e-07	ZFYVE26
	ENSG00000129566	604.792	0.532052	1.44599	0.188783	2.81833	0.0048274	0.04086	TEP1
	ENSG00000101104	335.548	0.531919	1.44585	0.123099	4.32106	1.55283e-05	0.000566311	PABPC1L
	ENSG00000126070	356.761	0.531545	1.44548	0.107836	4.92922	8.25588e-07	5.67725e-05	AGO3
	ENSG00000215908	168.213	0.529562	1.44349	0.120914	4.37965	1.18872e-05	0.000454717	CROCCP2
	ENSG00000162636	357.663	0.527625	1.44155	0.125146	4.21609	2.48575e-05	0.000814171	FAM102B
	ENSG00000140265	347.156	0.524679	1.43861	0.103498	5.06945	3.98974e-07	3.06381e-05	ZSCAN29
	ENSG00000148737	225.613	0.523578	1.43752	0.165902	3.15595	0.00159975	0.0182742	TCF7L2
	ENSG00000128159	717.082	0.522752	1.43669	0.118514	4.4109	1.0294e-05	0.000406525	TUBGCP6
	ENSG00000127993	147.681	0.522385	1.43633	0.111339	4.69184	2.7076e-06	0.000146189	RBM48
	ENSG00000130695	311.797	0.522215	1.43616	0.119247	4.37927	1.19076e-05	0.000454717	CEP85
	ENSG00000182405	73.8978	0.521968	1.43591	0.176591	2.9558	0.0031186	0.0297447	PGBD4
	ENSG00000105287	346.735	0.521925	1.43587	0.171309	3.04668	0.00231385	0.0240466	PRKD2
	ENSG00000105771	821.927	0.521755	1.4357	0.100219	5.20617	1.9278e-07	1.70149e-05	SMG9
	ENSG00000183579	152.601	0.521403	1.43535	0.174042	2.99585	0.00273682	0.0269817	ZNRF3
	ENSG00000174010	156.833	0.520747	1.4347	0.157898	3.29799	0.000973786	0.012758	KLHL15
	ENSG00000114126	363.845	0.520652	1.4346	0.137171	3.79564	0.000147265	0.00318543	TFDP2
	ENSG00000110274	676.813	0.520631	1.43458	0.101397	5.13456	2.8281e-07	2.32679e-05	CEP164
	ENSG00000204386	715.21	0.519595	1.43355	0.114918	4.52145	6.14178e-06	0.000271538	NEU1
	ENSG00000011243	596.836	0.518238	1.4322	0.137608	3.76604	0.000165856	0.00344731	AKAP8L
	ENSG00000261609	170.47	0.518109	1.43208	0.170849	3.03255	0.00242494	0.0248094	GAN
	ENSG00000163291	457.468	0.517399	1.43137	0.0749972	6.89891	5.24044e-12	2.7859e-09	PAQR3
	ENSG00000198089	233.378	0.51685	1.43083	0.117927	4.3828	1.17166e-05	0.000451104	SFI1
	ENSG00000198182	124.602	0.516519	1.4305	0.159644	3.23545	0.00121451	0.0149883	ZNF607
	ENSG00000150401	147.889	0.516365	1.43035	0.135121	3.82151	0.000132637	0.00294272	DCUN1D2
	ENSG00000185220	85.2418	0.515989	1.42997	0.186929	2.76035	0.00577398	0.0465485	PGBD2
	ENSG00000164609	782.429	0.515209	1.4292	0.123699	4.16503	3.11317e-05	0.000966971	SLU7
	ENSG00000197619	132.196	0.514668	1.42867	0.170145	3.02488	0.00248729	0.0253405	ZNF615
	ENSG00000072274	5253.49	0.514468	1.42847	0.123113	4.17882	2.93021e-05	0.000922582	TFRC
	ENSG00000105939	1135.57	0.512865	1.42688	0.119519	4.29107	1.77818e-05	0.000633034	ZC3HAV1
	ENSG00000183580	476.35	0.512761	1.42678	0.121147	4.23256	2.31046e-05	0.000768596	FBXL7
	ENSG00000138604	703.023	0.512362	1.42638	0.109289	4.68813	2.75707e-06	0.000147706	GLCE
	ENSG00000111325	183.037	0.511937	1.42596	0.148706	3.44262	0.000576118	0.0087603	OGFOD2
	ENSG00000184677	594.485	0.510584	1.42463	0.0842138	6.06295	1.33646e-09	3.24079e-07	ZBTB40
	ENSG00000141452	347.128	0.509794	1.42385	0.0983574	5.18308	2.18255e-07	1.86217e-05	RMC1
	ENSG00000137713	556.107	0.509743	1.4238	0.103814	4.91016	9.1001e-07	6.16576e-05	PPP2R1B
	ENSG00000100330	716.378	0.508922	1.42299	0.108209	4.70313	2.56201e-06	0.000141084	MTMR3
	ENSG00000177463	922.103	0.508793	1.42286	0.12335	4.12478	3.71097e-05	0.00110307	NR2C2
	ENSG00000185252	140.338	0.508288	1.42236	0.172877	2.94017	0.00328029	0.0309067	ZNF74
	ENSG00000136444	482.921	0.507925	1.422	0.0722491	7.03019	2.06253e-12	1.23949e-09	RSAD1
	ENSG00000089060	221.787	0.507537	1.42162	0.125621	4.04022	5.3402e-05	0.00148515	SLC8B1
	ENSG00000072401	332.348	0.50743	1.42152	0.108768	4.66527	3.08212e-06	0.000159555	UBE2D1
	ENSG00000167065	188.902	0.507184	1.42127	0.169079	2.99968	0.00270267	0.0267516	DUSP18
	ENSG00000155016	360.19	0.506623	1.42072	0.134357	3.77072	0.000162777	0.00339351	CYP2U1
	ENSG00000174718	278.246	0.503649	1.41779	0.154709	3.25547	0.00113206	0.0142119	KIAA1551
	ENSG00000142039	352.12	0.503456	1.41761	0.142958	3.5217	0.000428789	0.00708092	CCDC97
	ENSG00000189319	298.365	0.503419	1.41757	0.127183	3.95822	7.55116e-05	0.00191508	FAM53B
	ENSG00000268043	324.206	0.503065	1.41722	0.124219	4.04983	5.12539e-05	0.00143407	NBPF12
	ENSG00000084676	518.176	0.502045	1.41622	0.0972017	5.16499	2.40454e-07	2.00214e-05	NCOA1
	ENSG00000111554	151.804	0.501901	1.41608	0.145234	3.4558	0.000548668	0.0084734	MDM1
	ENSG00000141577	227.358	0.501589	1.41577	0.125659	3.99167	6.56083e-05	0.00171425	CEP131
	ENSG00000236287	539.454	0.50108	1.41527	0.0927443	5.40282	6.56028e-08	7.61985e-06	ZBED5
	ENSG00000174738	556.572	0.499822	1.41404	0.145462	3.43611	0.000590132	0.00888541	NR1D2
	ENSG00000132694	873.872	0.499525	1.41375	0.109527	4.56073	5.09763e-06	0.000238039	ARHGEF11
	ENSG00000204271	200.401	0.498613	1.41285	0.155941	3.19744	0.00138653	0.0164362	SPIN3
	ENSG00000140320	334.274	0.496684	1.41097	0.104696	4.74407	2.09466e-06	0.000121374	BAHD1
	ENSG00000175066	406.968	0.495809	1.41011	0.113218	4.37925	1.19091e-05	0.000454717	GK5
	ENSG00000168876	131.134	0.495557	1.40986	0.143157	3.46162	0.000536931	0.00837637	ANKRD49
	ENSG00000172613	97.4178	0.493783	1.40813	0.150178	3.28799	0.00100906	0.0130766	RAD9A
	ENSG00000223705	419.392	0.493647	1.408	0.145912	3.38318	0.000716515	0.0102205	NSUN5P1
	ENSG00000212719	563.534	0.493265	1.40763	0.172388	2.86136	0.00421825	0.0373508	C17orf51
	ENSG00000131437	479.602	0.493212	1.40758	0.162978	3.02625	0.00247611	0.0252581	KIF3A
	ENSG00000130958	179.342	0.491355	1.40576	0.152172	3.22893	0.00124253	0.0152518	SLC35D2
	ENSG00000164331	191.783	0.490536	1.40497	0.164468	2.98256	0.00285851	0.0279818	ANKRA2
	ENSG00000078399	328.273	0.490402	1.40484	0.174116	2.81653	0.00485459	0.0409647	HOXA9
	ENSG00000178338	97.0768	0.489995	1.40444	0.175091	2.79852	0.00513372	0.0427354	ZNF354B
	ENSG00000197798	345.979	0.489288	1.40375	0.105954	4.61794	3.87576e-06	0.000192701	FAM118B
	ENSG00000124549	97.3333	0.489078	1.40355	0.154573	3.16405	0.00155588	0.0179142	BTN2A3P
	ENSG00000151694	724.63	0.48898	1.40345	0.0905604	5.39949	6.68292e-08	7.69761e-06	ADAM17
	ENSG00000051382	575.61	0.488914	1.40339	0.0900469	5.42956	5.64946e-08	6.67409e-06	PIK3CB
	ENSG00000115568	368.002	0.488751	1.40323	0.107541	4.54478	5.49932e-06	0.000249219	ZNF142
	ENSG00000164074	106.05	0.488028	1.40253	0.171277	2.84935	0.00438089	0.0382036	ABHD18
	ENSG00000101986	430.962	0.487939	1.40244	0.117995	4.13524	3.54577e-05	0.00106775	ABCD1
	ENSG00000177932	247.486	0.486833	1.40136	0.129382	3.76276	0.000168048	0.00347198	ZNF354C
	ENSG00000182173	123.672	0.486567	1.40111	0.170947	2.8463	0.00442305	0.0384258	TSEN54
	ENSG00000139697	1163.24	0.486549	1.40109	0.0667671	7.28726	3.16315e-13	2.57183e-10	SBNO1
	ENSG00000129219	315.803	0.486452	1.40099	0.111615	4.35829	1.31083e-05	0.000495033	PLD2
	ENSG00000125449	136.474	0.486439	1.40098	0.174406	2.78911	0.00528529	0.043666	ARMC7
	ENSG00000166192	60.6743	0.485704	1.40027	0.161185	3.01332	0.00258402	0.0259944	SENP8
	ENSG00000133424	402.227	0.484881	1.39947	0.111796	4.33718	1.44324e-05	0.00053196	LARGE1
	ENSG00000135093	179.059	0.484647	1.39924	0.146207	3.3148	0.000917098	0.0122356	USP30
	ENSG00000180198	856.093	0.482509	1.39717	0.125067	3.858	0.000114319	0.00262478	RCC1
	ENSG00000121210	222.899	0.48232	1.39699	0.119048	4.05147	5.08974e-05	0.00142698	TMEM131L
	ENSG00000139531	222.378	0.482256	1.39693	0.138962	3.47042	0.000519649	0.00822747	SUOX
	ENSG00000091157	538.726	0.482079	1.39675	0.119253	4.0425	5.2885e-05	0.00147374	WDR7
	ENSG00000183718	171.712	0.480987	1.3957	0.156727	3.06895	0.00214812	0.0227562	TRIM52
	ENSG00000131069	347.212	0.480896	1.39561	0.16826	2.85806	0.00426241	0.0376684	ACSS2
	ENSG00000183624	392.092	0.48009	1.39483	0.12389	3.87514	0.000106561	0.00247962	HMCES
	ENSG00000169136	386.706	0.479839	1.39459	0.0968826	4.95279	7.31582e-07	5.08137e-05	ATF5
	ENSG00000198586	914.548	0.479599	1.39436	0.0769717	6.23084	4.63933e-10	1.33593e-07	TLK1
	ENSG00000166750	2233.55	0.479521	1.39428	0.149237	3.21315	0.00131289	0.0158073	SLFN5
	ENSG00000099308	248.717	0.4795	1.39426	0.161586	2.96745	0.00300276	0.0288024	MAST3
	ENSG00000066135	925.179	0.479171	1.39394	0.0910519	5.26262	1.4202e-07	1.3824e-05	KDM4A
	ENSG00000082996	423.06	0.478707	1.39349	0.11502	4.16194	3.15554e-05	0.000973569	RNF13
	ENSG00000154144	722.24	0.47835	1.39315	0.0871792	5.48697	4.08884e-08	5.04984e-06	TBRG1
	ENSG00000021574	412.686	0.477974	1.39279	0.0855852	5.58477	2.34007e-08	3.17102e-06	SPAST
	ENSG00000163644	215.715	0.477812	1.39263	0.115865	4.12388	3.72547e-05	0.00110501	PPM1K
	ENSG00000183655	127.158	0.476799	1.39165	0.160319	2.97405	0.00293893	0.0284666	KLHL25
	ENSG00000155256	399.672	0.476382	1.39125	0.147156	3.23726	0.00120684	0.0149389	ZFYVE27
	ENSG00000008869	550.758	0.475865	1.39075	0.10261	4.63761	3.52456e-06	0.000178449	HEATR5B
	ENSG00000157193	514.712	0.4745	1.38944	0.16188	2.93118	0.00337678	0.0315791	LRP8
	ENSG00000166348	185.707	0.47435	1.38929	0.138431	3.42661	0.000611176	0.00913528	USP54
	ENSG00000225190	505.15	0.472962	1.38796	0.163926	2.88522	0.00391142	0.0353588	PLEKHM1
	ENSG00000164715	444.109	0.472744	1.38775	0.103962	4.54728	5.43427e-06	0.000247081	LMTK2
	ENSG00000158156	278.149	0.472411	1.38743	0.131679	3.5876	0.000333736	0.00586138	XKR8
	ENSG00000109572	1285.38	0.471582	1.38663	0.102765	4.58895	4.45473e-06	0.000214541	CLCN3
	ENSG00000104687	863.377	0.47059	1.38568	0.142214	3.30904	0.00093618	0.0123991	GSR
	ENSG00000064309	288.576	0.470466	1.38556	0.153237	3.07018	0.00213932	0.0227109	CDON
	ENSG00000166004	276.452	0.469099	1.38424	0.165864	2.82822	0.00468077	0.0401848	CEP295
	ENSG00000158711	786.568	0.468245	1.38342	0.138426	3.38264	0.000717939	0.0102253	ELK4
	ENSG00000076984	469.255	0.467583	1.38279	0.155686	3.00338	0.00267001	0.0265347	MAP2K7
	ENSG00000103549	1608.7	0.46704	1.38227	0.077476	6.02819	1.65809e-09	3.68901e-07	RNF40
	ENSG00000096717	528.441	0.466894	1.38213	0.10645	4.38606	1.15423e-05	0.000445636	SIRT1
	ENSG00000172046	796.798	0.466009	1.38128	0.106943	4.35757	1.31515e-05	0.000495313	USP19
	ENSG00000117528	772.026	0.465229	1.38054	0.0847901	5.48684	4.0919e-08	5.04984e-06	ABCD3
	ENSG00000136319	291.617	0.46363	1.37901	0.131473	3.52644	0.000421188	0.00700561	TTC5
	ENSG00000110066	614.179	0.463221	1.37862	0.0717522	6.45584	1.07621e-10	3.81421e-08	KMT5B
	ENSG00000171827	152.789	0.46289	1.3783	0.167112	2.76994	0.00560669	0.0455857	ZNF570
	ENSG00000106100	128.015	0.46193	1.37738	0.136976	3.37234	0.000745324	0.0105336	NOD1
	ENSG00000173065	260.374	0.461276	1.37676	0.138904	3.32082	0.000897542	0.0120328	FAM222B
	ENSG00000146830	716.882	0.460907	1.37641	0.117595	3.91944	8.87564e-05	0.00214811	GIGYF1
	ENSG00000047056	471.969	0.460788	1.37629	0.11095	4.1531	3.28003e-05	0.00100302	WDR37
	ENSG00000115904	999.12	0.460003	1.37555	0.119271	3.85678	0.00011489	0.00262916	SOS1
	ENSG00000090905	1535.42	0.459416	1.37499	0.13317	3.44984	0.000560924	0.00859407	TNRC6A
	ENSG00000064651	474.998	0.459285	1.37486	0.114155	4.02335	5.73758e-05	0.00155588	SLC12A2
	ENSG00000032219	304.239	0.458177	1.3738	0.122186	3.74985	0.000176944	0.00359932	ARID4A
	ENSG00000213533	610.149	0.4574	1.37307	0.146941	3.11281	0.00185317	0.0204262	STIMATE
	ENSG00000131748	520.694	0.456967	1.37265	0.13485	3.3887	0.000702236	0.010153	STARD3
	ENSG00000139718	684.315	0.455664	1.37141	0.113007	4.03219	5.52594e-05	0.00151547	SETD1B
	ENSG00000066583	177.662	0.455473	1.37123	0.134506	3.38626	0.00070853	0.0102014	ISOC1
	ENSG00000142188	412.194	0.455069	1.37085	0.101411	4.48736	7.21122e-06	0.000303883	TMEM50B
	ENSG00000100813	2696	0.454472	1.37028	0.0972019	4.67554	2.93175e-06	0.000152916	ACIN1
	ENSG00000181315	534.524	0.454358	1.37017	0.086532	5.25075	1.5148e-07	1.45399e-05	ZNF322
	ENSG00000173218	791.66	0.454052	1.36988	0.1099	4.13148	3.60433e-05	0.00107834	VANGL1
	ENSG00000120690	678.197	0.453254	1.36912	0.0643011	7.04893	1.80298e-12	1.13277e-09	ELF1
	ENSG00000108506	259.993	0.451893	1.36783	0.12013	3.76169	0.000168768	0.00348167	INTS2
	ENSG00000148218	792.513	0.451872	1.36781	0.0794865	5.68489	1.30894e-08	2.07956e-06	ALAD
	ENSG00000092607	664.598	0.451141	1.36712	0.089322	5.05073	4.40128e-07	3.30622e-05	TBX15
	ENSG00000186666	94.0819	0.450354	1.36637	0.135522	3.3231	0.000890246	0.0119724	BCDIN3D
	ENSG00000006607	829.58	0.450085	1.36612	0.122692	3.66842	0.000244058	0.00462738	FARP2
	ENSG00000070610	636.803	0.449823	1.36587	0.124534	3.61206	0.000303769	0.00544577	GBA2
	ENSG00000187801	122.349	0.449712	1.36577	0.132627	3.39079	0.00069691	0.0100972	ZFP69B
	ENSG00000100650	1851.47	0.448727	1.36484	0.0950985	4.71855	2.37536e-06	0.000133465	SRSF5
	ENSG00000184898	250.881	0.44846	1.36458	0.124463	3.60316	0.000314372	0.0055879	RBM43
	ENSG00000130449	380.707	0.44838	1.36451	0.117656	3.81093	0.000138446	0.00303265	ZSWIM6
	ENSG00000008311	149.622	0.44828	1.36441	0.111292	4.02798	5.6258e-05	0.00153675	AASS
	ENSG00000107201	173.77	0.448121	1.36426	0.128019	3.50043	0.000464515	0.00758031	DDX58
	ENSG00000159086	398.822	0.447341	1.36353	0.0798005	5.60574	2.07371e-08	2.83791e-06	PAXBP1
	ENSG00000165632	235.037	0.44706	1.36326	0.0854982	5.22888	1.70538e-07	1.56904e-05	TAF3
	ENSG00000127081	91.7979	0.447047	1.36325	0.138539	3.22687	0.00125153	0.0153221	ZNF484
	ENSG00000179562	485.663	0.446929	1.36313	0.0854021	5.23323	1.66577e-07	1.55569e-05	GCC1
	ENSG00000051825	409.178	0.446378	1.36261	0.139902	3.19065	0.00141955	0.0166846	MPHOSPH9
	ENSG00000113838	241.685	0.445495	1.36178	0.0909138	4.90019	9.57427e-07	6.39302e-05	TBCCD1
	ENSG00000066739	860.345	0.443777	1.36016	0.116957	3.79435	0.000148032	0.00319703	ATG2B
	ENSG00000070214	1069.19	0.443576	1.35997	0.127534	3.47811	0.000504965	0.00804104	SLC44A1
	ENSG00000006007	1148.63	0.443551	1.35995	0.0968242	4.58099	4.62778e-06	0.00022057	GDE1
	ENSG00000184602	230.143	0.443505	1.3599	0.132202	3.35474	0.000794401	0.0110022	SNN
	ENSG00000121060	1416.99	0.443317	1.35973	0.136019	3.25923	0.00111714	0.0141035	TRIM25
	ENSG00000178385	333.613	0.442685	1.35913	0.113725	3.89259	9.91793e-05	0.00233536	PLEKHM3
	ENSG00000088179	288.785	0.442319	1.35879	0.137408	3.21902	0.00128631	0.0156097	PTPN4
	ENSG00000180917	395.972	0.442282	1.35875	0.123349	3.58562	0.000336282	0.00587622	CMTR2
	ENSG00000181135	143.839	0.441633	1.35814	0.137182	3.21932	0.00128494	0.0156097	ZNF707
	ENSG00000161298	87.3062	0.43881	1.35549	0.159464	2.75178	0.00592732	0.0473295	ZNF382
	ENSG00000105443	1055.7	0.437681	1.35443	0.0901686	4.85404	1.20974e-06	7.70551e-05	CYTH2
	ENSG00000141084	357.14	0.437041	1.35382	0.0789706	5.53422	3.12615e-08	4.11521e-06	RANBP10
	ENSG00000137075	386.222	0.43599	1.35284	0.11337	3.84573	0.000120195	0.00271318	RNF38
	ENSG00000135622	350.079	0.434711	1.35164	0.145436	2.98902	0.00279875	0.0275137	SEMA4F
	ENSG00000027697	631.739	0.434546	1.35149	0.131325	3.30893	0.000936524	0.0123991	IFNGR1
	ENSG00000062370	118.624	0.434105	1.35107	0.147144	2.9502	0.00317567	0.0301264	ZNF112
	ENSG00000165650	1197.63	0.433793	1.35078	0.136672	3.17397	0.00150367	0.0174653	PDZD8
	ENSG00000187239	619.153	0.433242	1.35027	0.125657	3.44781	0.000565148	0.00864101	FNBP1
	ENSG00000151498	340.885	0.433123	1.35015	0.14515	2.98397	0.00284537	0.0279125	ACAD8
	ENSG00000189266	1423.14	0.432895	1.34994	0.0899137	4.81457	1.4752e-06	9.0378e-05	PNRC2
	ENSG00000023287	1196.91	0.432061	1.34916	0.0664462	6.50242	7.90369e-11	2.87486e-08	RB1CC1
	ENSG00000153922	638.645	0.430988	1.34816	0.101871	4.23072	2.32949e-05	0.00077214	CHD1
	ENSG00000068650	481.587	0.430508	1.34771	0.154148	2.79283	0.00522491	0.0432966	ATP11A
	ENSG00000198382	322.826	0.42983	1.34708	0.156602	2.74473	0.00605609	0.0479973	UVRAG
	ENSG00000181004	129.259	0.42869	1.34601	0.141384	3.03209	0.00242864	0.0248289	BBS12
	ENSG00000167778	1157.45	0.428139	1.3455	0.133989	3.19533	0.00139671	0.0165285	SPRYD3
	ENSG00000105856	884.667	0.427368	1.34478	0.137509	3.10792	0.00188408	0.0206845	HBP1
	ENSG00000090975	287.086	0.426061	1.34356	0.132908	3.20568	0.00134744	0.016111	PITPNM2
	ENSG00000060237	4025.25	0.425799	1.34332	0.110572	3.85089	0.00011769	0.00267551	WNK1
	ENSG00000266028	817.763	0.424771	1.34236	0.080615	5.26913	1.3707e-07	1.34367e-05	SRGAP2
	ENSG00000180233	81.4294	0.424384	1.342	0.148439	2.85897	0.00425013	0.037609	ZNRF2
	ENSG00000115808	859.403	0.423808	1.34146	0.0705975	6.00316	1.93518e-09	4.03681e-07	STRN
	ENSG00000159082	373.783	0.423033	1.34074	0.122966	3.44023	0.000581216	0.00879058	SYNJ1
	ENSG00000084093	913.808	0.422587	1.34033	0.0878182	4.81207	1.49375e-06	9.07122e-05	REST
	ENSG00000170260	144.875	0.42139	1.33922	0.132058	3.19094	0.00141809	0.0166846	ZNF212
	ENSG00000144567	1519.44	0.419843	1.33778	0.0805471	5.21239	1.86422e-07	1.69522e-05	RETREG2
	ENSG00000166224	839.104	0.419609	1.33756	0.104321	4.0223	5.76333e-05	0.00155588	SGPL1
	ENSG00000174151	354.789	0.418866	1.33688	0.125583	3.33537	0.000851868	0.0115663	CYB561D1
	ENSG00000163026	241.751	0.418753	1.33677	0.140681	2.97661	0.00291458	0.02833	WDCP
	ENSG00000157625	532.854	0.417949	1.33603	0.121274	3.44632	0.000568286	0.00866303	TAB3
	ENSG00000196437	180.248	0.417244	1.33537	0.126775	3.29122	0.000997541	0.013004	ZNF569
	ENSG00000106993	357.482	0.41639	1.33458	0.150433	2.76794	0.0056411	0.0457847	CDC37L1
	ENSG00000107789	658.048	0.416249	1.33445	0.135936	3.0621	0.0021979	0.0231373	MINPP1
	ENSG00000107643	505.624	0.415509	1.33377	0.0964031	4.31012	1.63166e-05	0.000590389	MAPK8
	ENSG00000180787	116.027	0.415375	1.33364	0.139852	2.97009	0.00297711	0.0287559	ZFP3
	ENSG00000004866	334.47	0.415267	1.33355	0.0913098	4.54789	5.41858e-06	0.000247081	ST7
	ENSG00000041802	725.7	0.414279	1.33263	0.137219	3.0191	0.00253527	0.0256534	LSG1
	ENSG00000205189	187.77	0.413805	1.33219	0.123376	3.35402	0.000796452	0.0110196	ZBTB10
	ENSG00000163348	488.366	0.413649	1.33205	0.0779943	5.30358	1.13556e-07	1.15898e-05	PYGO2
	ENSG00000110046	477.907	0.412602	1.33109	0.121457	3.39709	0.00068106	0.00990907	ATG2A
	ENSG00000102804	2342.16	0.411687	1.33024	0.150783	2.73033	0.00632714	0.0496967	TSC22D1
	ENSG00000152443	263.77	0.410886	1.3295	0.146369	2.8072	0.00499741	0.0418378	ZNF776
	ENSG00000112343	521.167	0.408788	1.32757	0.101887	4.01217	6.01629e-05	0.00160845	TRIM38
	ENSG00000137992	417.162	0.408444	1.32725	0.0895258	4.5623	5.05962e-06	0.000237065	DBT
	ENSG00000108669	460.806	0.408113	1.32695	0.120022	3.40033	0.000673057	0.00984048	CYTH1
	ENSG00000181027	524.068	0.406841	1.32578	0.112249	3.62446	0.000289568	0.00525251	FKRP
	ENSG00000151233	510.459	0.406043	1.32505	0.0999477	4.06255	4.85395e-05	0.00138618	GXYLT1
	ENSG00000187954	482.732	0.405679	1.32471	0.120489	3.36693	0.000760093	0.0106552	CYHR1
	ENSG00000171681	827.469	0.404814	1.32392	0.0920762	4.39651	1.10003e-05	0.000428874	ATF7IP
	ENSG00000185716	260.891	0.404596	1.32372	0.107483	3.76429	0.000167025	0.0034612	MOSMO
	ENSG00000125351	200.202	0.403805	1.32299	0.114085	3.53952	0.000400856	0.00676511	UPF3B
	ENSG00000168612	99.9338	0.403684	1.32288	0.132519	3.04623	0.00231734	0.0240648	ZSWIM1
	ENSG00000198964	521.339	0.403314	1.32254	0.105165	3.83506	0.000125534	0.00280312	SGMS1
	ENSG00000040933	522.607	0.403259	1.32249	0.106862	3.77364	0.000160886	0.00335916	INPP4A
	ENSG00000154305	1281.6	0.402921	1.32218	0.0962749	4.18512	2.85021e-05	0.000905646	MIA3
	ENSG00000107882	412.559	0.402578	1.32187	0.0890423	4.5212	6.149e-06	0.000271538	SUFU
	ENSG00000164576	455.392	0.401827	1.32118	0.12136	3.31104	0.000929512	0.0123417	SAP30L
	ENSG00000162378	1070.29	0.401443	1.32083	0.0859387	4.67127	2.99345e-06	0.000155547	ZYG11B
	ENSG00000169045	3906.05	0.399557	1.3191	0.0972462	4.10872	3.97859e-05	0.00116262	HNRNPH1
	ENSG00000135723	1193.24	0.399336	1.3189	0.118895	3.35874	0.000782999	0.0109209	FHOD1
	ENSG00000131503	789.734	0.399003	1.3186	0.123946	3.21915	0.0012857	0.0156097	ANKHD1
	ENSG00000196505	282.416	0.398645	1.31827	0.114612	3.4782	0.000504789	0.00804104	GDAP2
	ENSG00000125945	322.553	0.398536	1.31817	0.0882294	4.51704	6.27093e-06	0.000275165	ZNF436
	ENSG00000110925	947.881	0.39796	1.31764	0.0840986	4.73206	2.22255e-06	0.000126942	CSRNP2
	ENSG00000163788	345.712	0.397498	1.31722	0.112604	3.53006	0.000415462	0.00694598	SNRK
	ENSG00000172954	289.1	0.397169	1.31692	0.117371	3.38388	0.000714681	0.0102118	LCLAT1
	ENSG00000145979	237.605	0.397153	1.31691	0.119063	3.33566	0.00085098	0.0115656	TBC1D7
	ENSG00000126456	535.145	0.394615	1.31459	0.108536	3.63578	0.000277139	0.00506027	IRF3
	ENSG00000126775	332.002	0.394481	1.31447	0.0980717	4.02237	5.76157e-05	0.00155588	ATG14
	ENSG00000104093	587.819	0.394217	1.31423	0.0920936	4.28061	1.86384e-05	0.000653858	DMXL2
	ENSG00000197114	292.611	0.394014	1.31404	0.102259	3.85309	0.000116638	0.00265597	ZGPAT
	ENSG00000103168	527.34	0.393783	1.31383	0.144381	2.72739	0.00638367	0.0499067	TAF1C
	ENSG00000134313	1826.09	0.393641	1.3137	0.0692754	5.68226	1.32928e-08	2.08788e-06	KIDINS220
	ENSG00000001167	777.24	0.3936	1.31367	0.106276	3.70355	0.000212601	0.00413883	NFYA
	ENSG00000169375	777.192	0.393517	1.31359	0.0850958	4.6244	3.75677e-06	0.000188612	SIN3A
	ENSG00000219481	920.202	0.393358	1.31345	0.133596	2.94439	0.00323596	0.0305515	NBPF1
	ENSG00000185219	480.48	0.392936	1.31306	0.0875925	4.48595	7.25904e-06	0.000304968	ZNF445
	ENSG00000078124	442.942	0.392708	1.31286	0.116598	3.36806	0.00075698	0.0106312	ACER3
	ENSG00000080603	1437.39	0.392531	1.31269	0.103228	3.80255	0.000143214	0.00311733	SRCAP
	ENSG00000100744	501.573	0.392373	1.31255	0.130178	3.01413	0.00257713	0.0259629	GSKIP
	ENSG00000100614	850.228	0.391361	1.31163	0.0933991	4.1902	2.78706e-05	0.00088967	PPM1A
	ENSG00000070770	977.212	0.39133	1.3116	0.0809352	4.83511	1.33075e-06	8.43743e-05	CSNK2A2
	ENSG00000164080	455.734	0.391123	1.31141	0.0863808	4.52789	5.95746e-06	0.000266486	RAD54L2
	ENSG00000157259	604.569	0.390724	1.31105	0.112711	3.46661	0.000527056	0.00827764	GATAD1
	ENSG00000170145	516.024	0.390706	1.31103	0.0834996	4.67914	2.88086e-06	0.000151404	SIK2
	ENSG00000073614	1063.47	0.390151	1.31053	0.094384	4.13366	3.57036e-05	0.00107049	KDM5A
	ENSG00000137413	188.018	0.389643	1.31007	0.125059	3.11567	0.00183526	0.0202611	TAF8
	ENSG00000157837	583.628	0.389157	1.30963	0.10974	3.54618	0.000390861	0.00662881	SPPL3
	ENSG00000214367	264.006	0.388908	1.3094	0.137987	2.81843	0.00482586	0.04086	HAUS3
	ENSG00000012232	1326.87	0.388552	1.30908	0.0933817	4.1609	3.1699e-05	0.000973654	EXTL3
	ENSG00000114573	1634.43	0.387979	1.30856	0.127473	3.04362	0.00233751	0.0242015	ATP6V1A
	ENSG00000110422	1147.61	0.386929	1.30761	0.0705793	5.48219	4.201e-08	5.13861e-06	HIPK3
	ENSG00000103343	140.786	0.386494	1.30721	0.128797	3.00081	0.00269265	0.0266908	ZNF174
	ENSG00000198909	932.568	0.386031	1.30679	0.0921147	4.19076	2.7802e-05	0.000889535	MAP3K3
	ENSG00000128016	456.351	0.385696	1.30649	0.130681	2.95144	0.003163	0.0300268	ZFP36
	ENSG00000172171	130.458	0.385638	1.30644	0.128293	3.00592	0.00264779	0.0264059	TEFM
	ENSG00000188997	312.108	0.385293	1.30612	0.122107	3.15536	0.00160301	0.0182863	KCTD21
	ENSG00000138463	226.867	0.385068	1.30592	0.103666	3.71449	0.00020361	0.00401469	DIRC2
	ENSG00000125633	846.75	0.384714	1.3056	0.132375	2.90624	0.00365802	0.033685	CCDC93
	ENSG00000184992	391.644	0.383031	1.30408	0.0917996	4.17246	3.01323e-05	0.000942282	BRI3BP
	ENSG00000109689	705.655	0.382926	1.30398	0.134299	2.85129	0.00435418	0.0381223	STIM2
	ENSG00000085978	492.249	0.381656	1.30284	0.0978874	3.89893	9.66177e-05	0.00229854	ATG16L1
	ENSG00000146834	749.767	0.381524	1.30272	0.119617	3.18954	0.001425	0.0167201	MEPCE
	ENSG00000110429	522.555	0.380432	1.30173	0.0894388	4.25355	2.1041e-05	0.000719874	FBXO3
	ENSG00000121274	350.711	0.380128	1.30146	0.0832157	4.56799	4.92427e-06	0.000231508	TENT4B
	ENSG00000143442	745.834	0.380113	1.30144	0.133222	2.85322	0.00432782	0.0380287	POGZ
	ENSG00000083814	123.019	0.379698	1.30107	0.127911	2.96846	0.00299293	0.0287742	ZNF671
	ENSG00000048471	550.378	0.378685	1.30016	0.0882211	4.29245	1.76711e-05	0.000631137	SNX29
	ENSG00000078699	357.768	0.378127	1.29965	0.109322	3.45882	0.00054255	0.00842598	CBFA2T2
	ENSG00000160959	430.772	0.377677	1.29925	0.121943	3.09714	0.00195395	0.0212323	LRRC14
	ENSG00000100359	696.856	0.376643	1.29832	0.0918368	4.10122	4.10975e-05	0.00119589	SGSM3
	ENSG00000168795	234.241	0.37637	1.29807	0.0928577	4.05319	5.05233e-05	0.00142517	ZBTB5
	ENSG00000105778	773.377	0.376312	1.29802	0.10468	3.59487	0.000324559	0.00574398	AVL9
	ENSG00000103037	157.6	0.375644	1.29742	0.135223	2.77797	0.00547001	0.0446583	SETD6
	ENSG00000125962	216.732	0.375633	1.29741	0.103105	3.6432	0.000269272	0.00496913	ARMCX5
	ENSG00000130734	189.428	0.375398	1.2972	0.112817	3.32751	0.000876267	0.0118279	ATG4D
	ENSG00000167470	1043	0.37537	1.29717	0.090566	4.14471	3.40241e-05	0.0010337	MIDN
	ENSG00000102908	1246.51	0.374005	1.29594	0.121486	3.07859	0.00207985	0.0222677	NFAT5
	ENSG00000118496	634.834	0.372023	1.29417	0.0990819	3.7547	0.000173548	0.00354325	FBXO30
	ENSG00000167258	1242.7	0.370933	1.29319	0.0705042	5.26115	1.43159e-07	1.38374e-05	CDK12
	ENSG00000185085	363.706	0.370685	1.29297	0.0993075	3.7327	0.000189436	0.00378926	INTS5
	ENSG00000170322	458.148	0.37061	1.2929	0.1106	3.35091	0.000805475	0.0111	NFRKB
	ENSG00000113441	1052.68	0.37039	1.2927	0.0883292	4.19329	2.74936e-05	0.000881709	LNPEP
	ENSG00000135108	785.941	0.369927	1.29229	0.110861	3.33685	0.000847342	0.0115389	FBXO21
	ENSG00000189241	1736.27	0.368958	1.29142	0.0924576	3.99056	6.59171e-05	0.00171583	TSPYL1
	ENSG00000132109	222.648	0.368227	1.29076	0.111729	3.29571	0.000981721	0.0128255	TRIM21
	ENSG00000148384	313.712	0.368147	1.29069	0.109482	3.36261	0.000772089	0.0107796	INPP5E
	ENSG00000183723	566.385	0.367514	1.29013	0.129935	2.82845	0.00467745	0.0401848	CMTM4
	ENSG00000116044	2127.09	0.367496	1.29011	0.110114	3.33742	0.000845605	0.0115266	NFE2L2
	ENSG00000125149	356.804	0.367237	1.28988	0.118981	3.0865	0.00202525	0.021827	C16orf70
	ENSG00000105053	313.964	0.36716	1.28981	0.108197	3.39344	0.000690197	0.0100209	VRK3
	ENSG00000162819	834.34	0.366745	1.28944	0.106724	3.43637	0.000589561	0.00888541	BROX
	ENSG00000163281	493.263	0.366502	1.28922	0.132761	2.76061	0.0057693	0.0465485	GNPDA2
	ENSG00000184277	415.207	0.365816	1.28861	0.0886811	4.12508	3.70613e-05	0.00110307	TM2D3
	ENSG00000167378	367.431	0.364814	1.28772	0.116766	3.12431	0.00178221	0.0198407	IRGQ
	ENSG00000156858	360.618	0.364674	1.28759	0.0947773	3.8477	0.000119232	0.00270153	PRR14
	ENSG00000142396	480.009	0.364549	1.28748	0.0757093	4.81511	1.47116e-06	9.0378e-05	ERVK3-1
	ENSG00000124659	238.16	0.364174	1.28714	0.112505	3.23696	0.00120811	0.0149389	TBCC
	ENSG00000196850	454.406	0.364004	1.28699	0.118408	3.07414	0.00211109	0.0225325	PPTC7
	ENSG00000158161	460.468	0.363896	1.2869	0.132211	2.75239	0.00591615	0.0473224	EYA3
	ENSG00000147601	442.551	0.363803	1.28681	0.0949227	3.83263	0.000126782	0.00282188	TERF1
	ENSG00000051009	411.398	0.361971	1.28518	0.125534	2.88346	0.00393336	0.0355339	FAM160A2
	ENSG00000164169	170.68	0.361808	1.28504	0.116863	3.09601	0.00196144	0.0212469	PRMT9
	ENSG00000138617	143.884	0.361202	1.28449	0.129991	2.77866	0.00545842	0.0446163	PARP16
	ENSG00000160305	590.704	0.360891	1.28422	0.101424	3.55824	0.000373348	0.0064025	DIP2A
	ENSG00000165526	331.913	0.360843	1.28418	0.110578	3.26323	0.0011015	0.0139692	RPUSD4
	ENSG00000165868	551.925	0.360738	1.28408	0.120217	3.00072	0.00269345	0.0266908	HSPA12A
	ENSG00000137338	166.354	0.36052	1.28389	0.131175	2.74839	0.00598881	0.0476527	PGBD1
	ENSG00000100647	669.831	0.360286	1.28368	0.101484	3.55019	0.000384958	0.00655283	SUSD6
	ENSG00000143373	325.787	0.359922	1.28336	0.0912293	3.94524	7.9719e-05	0.00197823	ZNF687
	ENSG00000130254	593.661	0.359761	1.28321	0.125175	2.87407	0.00405224	0.0362994	SAFB2
	ENSG00000137822	328.222	0.359233	1.28274	0.1157	3.10486	0.00190369	0.0208666	TUBGCP4
	ENSG00000170619	280.104	0.358492	1.28208	0.117057	3.06255	0.00219462	0.0231204	COMMD5
	ENSG00000176058	218.903	0.35749	1.2812	0.10621	3.36588	0.000762993	0.010685	TPRN
	ENSG00000186376	173.316	0.357375	1.28109	0.120261	2.97165	0.00296202	0.0286301	ZNF75D
	ENSG00000149930	1425.75	0.357217	1.28095	0.0935539	3.8183	0.000134373	0.00296694	TAOK2
	ENSG00000144909	431.29	0.357201	1.28094	0.0848522	4.20968	2.55734e-05	0.000829756	OSBPL11
	ENSG00000165392	432.984	0.356779	1.28056	0.1251	2.85196	0.00434509	0.0381078	WRN
	ENSG00000125447	452.929	0.355568	1.27949	0.116088	3.06291	0.00219197	0.0231204	GGA3
	ENSG00000109911	207.023	0.355279	1.27923	0.107789	3.29607	0.000980477	0.0128213	ELP4
	ENSG00000185246	442.443	0.355227	1.27919	0.0875652	4.05672	4.97675e-05	0.0014096	PRPF39
	ENSG00000224470	728.288	0.355093	1.27907	0.0931028	3.81399	0.000136742	0.00300008	ATXN1L
	ENSG00000173914	306.357	0.354894	1.27889	0.0815119	4.35389	1.33744e-05	0.000499623	RBM4B
	ENSG00000151726	980.358	0.353297	1.27748	0.0795389	4.44181	8.9206e-06	0.000361585	ACSL1
	ENSG00000113595	369.702	0.353236	1.27742	0.109088	3.23808	0.00120339	0.0149177	TRIM23
	ENSG00000089916	726.757	0.353064	1.27727	0.0939184	3.75926	0.000170414	0.00349995	GPATCH2L
	ENSG00000119041	588.507	0.352783	1.27702	0.114494	3.08124	0.0020614	0.0221216	GTF3C3
	ENSG00000143363	184.019	0.352478	1.27675	0.105416	3.34368	0.000826741	0.0113321	PRUNE1
	ENSG00000024048	767.426	0.352287	1.27658	0.0718873	4.90054	9.55731e-07	6.39302e-05	UBR2
	ENSG00000103126	401.716	0.3522	1.27651	0.0859286	4.09875	4.15387e-05	0.00120568	AXIN1
	ENSG00000111684	274.647	0.35118	1.2756	0.0887883	3.95526	7.64528e-05	0.00192309	LPCAT3
	ENSG00000059122	771.916	0.350482	1.27499	0.105798	3.31275	0.000923841	0.01229	FLYWCH1
	ENSG00000133895	551.945	0.350237	1.27477	0.0892573	3.9239	8.71272e-05	0.00211276	MEN1
	ENSG00000157933	2504.84	0.350065	1.27462	0.0923222	3.79178	0.000149574	0.00321212	SKI
	ENSG00000088356	250.527	0.349778	1.27436	0.103805	3.36957	0.000752847	0.0105858	PDRG1
	ENSG00000149541	550.242	0.34938	1.27401	0.10039	3.48024	0.000500966	0.00802359	B3GAT3
	ENSG00000134444	789.221	0.347747	1.27257	0.0924142	3.76292	0.000167941	0.00347198	RELCH
	ENSG00000196652	344.978	0.347462	1.27232	0.0948575	3.66299	0.000249292	0.00470726	ZKSCAN5
	ENSG00000132424	1146.12	0.347211	1.2721	0.0839074	4.13803	3.50302e-05	0.00105718	PNISR
	ENSG00000198839	191.542	0.347177	1.27207	0.117547	2.95351	0.00314178	0.0298664	ZNF277
	ENSG00000176248	544.062	0.346971	1.27189	0.0893718	3.88233	0.000103459	0.00242374	ANAPC2
	ENSG00000079999	906.687	0.346771	1.27171	0.0896425	3.86838	0.000109563	0.0025324	KEAP1
	ENSG00000116731	581.789	0.34588	1.27093	0.0953464	3.62761	0.000286056	0.00520245	PRDM2
	ENSG00000198730	1151.27	0.345512	1.2706	0.0812454	4.25269	2.11214e-05	0.00072084	CTR9
	ENSG00000086544	250.212	0.345402	1.2705	0.115151	2.99955	0.0027038	0.0267516	ITPKC
	ENSG00000052841	965.177	0.345001	1.27015	0.0856917	4.02607	5.67171e-05	0.0015432	TTC17
	ENSG00000182831	2485.57	0.34497	1.27012	0.0639213	5.39679	6.78445e-08	7.704e-06	C16orf72
	ENSG00000165699	784.607	0.344875	1.27004	0.125851	2.74035	0.00613744	0.0485585	TSC1
	ENSG00000264364	1806.35	0.344813	1.26999	0.123047	2.80227	0.00507437	0.0423794	DYNLL2
	ENSG00000115170	1017.15	0.344603	1.2698	0.0791095	4.35603	1.32446e-05	0.000497463	ACVR1
	ENSG00000135414	549.073	0.344294	1.26953	0.124891	2.75676	0.0058377	0.0468303	GDF11
	ENSG00000171634	1446.9	0.343549	1.26887	0.113146	3.03634	0.00239468	0.0246274	BPTF
	ENSG00000275066	645.075	0.342997	1.26839	0.0802374	4.27478	1.9133e-05	0.000667817	SYNRG
	ENSG00000117222	374.491	0.342568	1.26801	0.0787675	4.3491	1.36696e-05	0.000509277	RBBP5
	ENSG00000100104	424.252	0.342193	1.26768	0.121303	2.82097	0.00478786	0.0407089	SRRD
	ENSG00000118900	1001.37	0.341567	1.26713	0.0864943	3.94901	7.84735e-05	0.00195434	UBN1
	ENSG00000118482	979.723	0.34142	1.267	0.0933865	3.65599	0.000256194	0.00481129	PHF3
	ENSG00000137145	643.547	0.34091	1.26656	0.0861706	3.95622	7.61451e-05	0.00192237	DENND4C
	ENSG00000197062	266.951	0.340378	1.26609	0.123388	2.75859	0.00580508	0.0467042	ZSCAN26
	ENSG00000104643	669.72	0.34026	1.26598	0.112768	3.01733	0.00255009	0.0257844	MTMR9
	ENSG00000215041	425.056	0.339931	1.2657	0.0890226	3.81848	0.000134278	0.00296694	NEURL4
	ENSG00000148158	892.124	0.339638	1.26544	0.111118	3.05656	0.00223894	0.0234626	SNX30
	ENSG00000182400	665.339	0.339099	1.26497	0.116397	2.9133	0.00357626	0.0331307	TRAPPC6B
	ENSG00000013503	372.746	0.338901	1.26479	0.106094	3.19433	0.00140157	0.0165719	POLR3B
	ENSG00000178761	834.86	0.338285	1.26425	0.0980316	3.45078	0.000558975	0.00858978	FAM219B
	ENSG00000135365	447.454	0.337841	1.26386	0.10021	3.37131	0.000748105	0.0105621	PHF21A
	ENSG00000147416	1592.37	0.33754	1.2636	0.118234	2.85486	0.00430559	0.0379298	ATP6V1B2
	ENSG00000090020	1148.15	0.337119	1.26323	0.103739	3.24968	0.00115537	0.0144651	SLC9A1
	ENSG00000163125	659.117	0.337092	1.26321	0.105641	3.19091	0.00141823	0.0166846	RPRD2
	ENSG00000140992	1302.29	0.336985	1.26311	0.0865422	3.89388	9.86526e-05	0.0023309	PDPK1
	ENSG00000129315	622.05	0.336878	1.26302	0.0825964	4.0786	4.5308e-05	0.00130197	CCNT1
	ENSG00000151458	844.217	0.336667	1.26284	0.0861589	3.90751	9.32531e-05	0.00223344	ANKRD50
	ENSG00000132640	465.653	0.336458	1.26265	0.0833755	4.03546	5.44963e-05	0.00150049	BTBD3
	ENSG00000066926	633.304	0.336264	1.26248	0.0872419	3.85438	0.000116022	0.00265067	FECH
	ENSG00000163900	409.41	0.335769	1.26205	0.0761532	4.40912	1.03792e-05	0.000408721	TMEM41A
	ENSG00000155252	987.502	0.335489	1.26181	0.102467	3.27412	0.0010599	0.0135773	PI4K2A
	ENSG00000080815	1109.1	0.334933	1.26132	0.0813017	4.11964	3.79472e-05	0.00111835	PSEN1
	ENSG00000166272	1386.45	0.334795	1.2612	0.0824879	4.05872	4.93431e-05	0.00140623	WBP1L
	ENSG00000122779	306.28	0.334079	1.26057	0.10559	3.16392	0.00155657	0.0179142	TRIM24
	ENSG00000052126	316.697	0.334003	1.26051	0.096082	3.47623	0.000508515	0.00806968	PLEKHA5
	ENSG00000138413	1236.84	0.333972	1.26048	0.101553	3.28865	0.0010067	0.0130654	IDH1
	ENSG00000096070	747.159	0.333684	1.26023	0.0651796	5.11945	3.06425e-07	2.47014e-05	BRPF3
	ENSG00000108262	796.482	0.333285	1.25988	0.106431	3.13147	0.00173931	0.0194504	GIT1
	ENSG00000166847	2067.3	0.333222	1.25982	0.103685	3.21378	0.00130999	0.0157861	DCTN5
	ENSG00000169131	174.299	0.333212	1.25981	0.107578	3.09739	0.00195233	0.0212323	ZNF354A
	ENSG00000145388	378.102	0.332983	1.25962	0.100409	3.31626	0.000912297	0.0121951	METTL14
	ENSG00000168884	406.63	0.332532	1.25922	0.0731021	4.54888	5.39326e-06	0.000247081	TNIP2
	ENSG00000040199	593.887	0.332104	1.25885	0.0973434	3.41167	0.000645661	0.00950408	PHLPP2
	ENSG00000179943	145.456	0.331791	1.25857	0.111783	2.96818	0.00299567	0.0287742	FIZ1
	ENSG00000167766	462.763	0.33154	1.25836	0.106388	3.11634	0.00183112	0.0202316	ZNF83
	ENSG00000172936	577.399	0.331019	1.2579	0.0938055	3.52878	0.000417476	0.00696061	MYD88
	ENSG00000152944	442.004	0.330118	1.25712	0.107739	3.06406	0.00218354	0.0230881	MED21
	ENSG00000149187	1470.21	0.329991	1.257	0.111998	2.9464	0.00321497	0.0304157	CELF1
	ENSG00000149260	480.753	0.328231	1.25547	0.10806	3.03749	0.00238559	0.0246072	CAPN5
	ENSG00000135999	413.812	0.327317	1.25468	0.10007	3.27089	0.00107208	0.013708	EPC2
	ENSG00000134086	499.073	0.326429	1.25391	0.0839061	3.89041	0.000100077	0.00235248	VHL
	ENSG00000177427	171.317	0.326371	1.25385	0.118762	2.7481	0.00599409	0.0476527	MIEF2
	ENSG00000198876	712.573	0.325539	1.25313	0.0774212	4.20478	2.61334e-05	0.000843963	DCAF12
	ENSG00000183496	194.559	0.325449	1.25305	0.110496	2.94534	0.00322597	0.0304989	MEX3B
	ENSG00000133731	450.164	0.325388	1.253	0.088915	3.65954	0.00025267	0.00475588	IMPA1
	ENSG00000108443	782.172	0.325355	1.25297	0.0988835	3.29028	0.00100087	0.0130264	RPS6KB1
	ENSG00000149313	604.114	0.324188	1.25196	0.0957848	3.38455	0.000712956	0.0102118	AASDHPPT
	ENSG00000127804	406.03	0.323737	1.25157	0.0986743	3.28086	0.0010349	0.0133188	METTL16
	ENSG00000142330	237.219	0.323686	1.25152	0.10218	3.1678	0.00153597	0.0177464	CAPN10
	ENSG00000130227	1477.39	0.323082	1.251	0.0827508	3.90428	9.45083e-05	0.00225223	XPO7
	ENSG00000151893	833.013	0.321712	1.24981	0.091269	3.52488	0.000423681	0.00702172	CACUL1
	ENSG00000067248	1196.36	0.321577	1.2497	0.0955686	3.36488	0.00076577	0.0107022	DHX29
	ENSG00000141504	393.742	0.321568	1.24969	0.103687	3.10135	0.00192642	0.021099	SAT2
	ENSG00000204977	468.845	0.321378	1.24952	0.0865884	3.71156	0.000205985	0.00403048	TRIM13
	ENSG00000110497	392.04	0.320275	1.24857	0.105957	3.02269	0.00250538	0.0254253	AMBRA1
	ENSG00000158850	483.337	0.320173	1.24848	0.0922845	3.46941	0.000521607	0.00823961	B4GALT3
	ENSG00000131051	3014.16	0.319431	1.24784	0.0779411	4.09836	4.16084e-05	0.00120568	RBM39
	ENSG00000135148	605.061	0.31894	1.24741	0.0987466	3.22989	0.0012384	0.0152158	TRAFD1
	ENSG00000103111	684.768	0.318654	1.24717	0.103064	3.09182	0.00198933	0.0214985	MON1B
	ENSG00000010244	3021.75	0.317501	1.24617	0.0787931	4.02955	5.58841e-05	0.00152956	ZNF207
	ENSG00000143093	722.086	0.317498	1.24617	0.0872298	3.63979	0.000272865	0.00499542	STRIP1
	ENSG00000183155	375.181	0.317216	1.24592	0.0985101	3.22014	0.00128127	0.0156033	RABIF
	ENSG00000177485	392.805	0.316374	1.2452	0.0943719	3.35242	0.000801082	0.0110505	ZBTB33
	ENSG00000154727	677.337	0.315957	1.24484	0.0718503	4.39743	1.09541e-05	0.000428874	GABPA
	ENSG00000106009	452.167	0.315822	1.24472	0.100241	3.15062	0.00162922	0.0185038	BRAT1
	ENSG00000196821	1501.22	0.315704	1.24462	0.0912008	3.46164	0.000536905	0.00837637	C6orf106
	ENSG00000090565	777.79	0.315486	1.24443	0.0761237	4.14439	3.40719e-05	0.0010337	RAB11FIP3
	ENSG00000131023	719.315	0.315027	1.24404	0.104801	3.00595	0.00264749	0.0264059	LATS1
	ENSG00000164117	259.332	0.314705	1.24376	0.0963677	3.26567	0.00109206	0.0138992	FBXO8
	ENSG00000084092	315.109	0.314594	1.24366	0.0844801	3.72388	0.000196182	0.00390568	NOA1
	ENSG00000164151	1062.76	0.314579	1.24365	0.0801118	3.92674	8.61034e-05	0.00209528	ICE1
	ENSG00000140577	692.288	0.314471	1.24355	0.0778553	4.03917	5.36403e-05	0.00148612	CRTC3
	ENSG00000183741	1853.95	0.313504	1.24272	0.10242	3.06096	0.00220632	0.0231786	CBX6
	ENSG00000025156	235.093	0.313148	1.24242	0.106229	2.94788	0.00319966	0.0303331	HSF2
	ENSG00000028839	318.627	0.312962	1.24226	0.10814	2.89404	0.00380323	0.0346756	TBPL1
	ENSG00000123607	343.707	0.312399	1.24177	0.111335	2.80593	0.00501713	0.0419521	TTC21B
	ENSG00000137185	172.629	0.311869	1.24131	0.102397	3.04568	0.00232157	0.0240907	ZSCAN9
	ENSG00000110851	811.419	0.311566	1.24105	0.110472	2.82031	0.0047978	0.0407341	PRDM4
	ENSG00000110395	876.278	0.311506	1.241	0.101345	3.07373	0.00211403	0.0225344	CBL
	ENSG00000256646	487.88	0.310959	1.24053	0.0990909	3.13812	0.00170034	0.0190919
	ENSG00000101882	328.062	0.310411	1.24006	0.098829	3.14089	0.00168437	0.0189433	NKAP
	ENSG00000132716	1288.63	0.310075	1.23977	0.0976188	3.17639	0.0014912	0.0173598	DCAF8
	ENSG00000148660	498.231	0.309483	1.23926	0.111613	2.77282	0.00555734	0.0452377	CAMK2G
	ENSG00000116198	673.899	0.30741	1.23748	0.0940855	3.26734	0.00108562	0.0138426	CEP104
	ENSG00000072736	726.774	0.30713	1.23724	0.106965	2.8713	0.00408785	0.0365474	NFATC3
	ENSG00000003756	1311.78	0.306816	1.23697	0.0809192	3.79163	0.00014966	0.00321212	RBM5
	ENSG00000158435	730.16	0.306449	1.23666	0.10942	2.80066	0.00509978	0.0425659	CNOT11
	ENSG00000198874	318.259	0.305741	1.23605	0.0793457	3.85328	0.000116546	0.00265597	TYW1
	ENSG00000145545	463.79	0.305061	1.23547	0.106964	2.85199	0.00434461	0.0381078	SRD5A1
	ENSG00000198162	1522.57	0.304897	1.23533	0.0963751	3.16365	0.00155804	0.0179161	MAN1A2
	ENSG00000054523	1582.01	0.30454	1.23503	0.0828753	3.67468	0.000238152	0.00455289	KIF1B
	ENSG00000160753	532.099	0.303748	1.23435	0.110545	2.74773	0.00600088	0.0476527	RUSC1
	ENSG00000112640	1139.72	0.303056	1.23375	0.0925476	3.27459	0.00105815	0.0135674	PPP2R5D
	ENSG00000184863	648.791	0.302897	1.23362	0.0816696	3.70881	0.000208233	0.00405951	RBM33
	ENSG00000150712	583.661	0.302794	1.23353	0.105447	2.87153	0.00408488	0.0365445	MTMR12
	ENSG00000133884	734.978	0.302487	1.23327	0.0944958	3.20107	0.0013692	0.0162852	DPF2
	ENSG00000136144	592.125	0.302214	1.23304	0.0764269	3.95428	7.6764e-05	0.00192565	RCBTB1
	ENSG00000107021	706.564	0.301524	1.23245	0.0811043	3.71773	0.000201021	0.00398067	TBC1D13
	ENSG00000180901	562.871	0.301058	1.23205	0.0907393	3.31784	0.000907179	0.0121385	KCTD2
	ENSG00000127980	278.991	0.300657	1.23171	0.0970877	3.09676	0.00195648	0.0212329	PEX1
	ENSG00000171467	769.582	0.300436	1.23152	0.0896814	3.35003	0.000808021	0.011124	ZNF318
	ENSG00000107140	698.644	0.299966	1.23112	0.0664924	4.51129	6.44343e-06	0.000277449	TESK1
	ENSG00000106829	533.612	0.29964	1.23084	0.0931324	3.21736	0.00129378	0.0156727	TLE4
	ENSG00000179134	1518.33	0.299483	1.2307	0.0606879	4.93481	8.02269e-07	5.54448e-05	SAMD4B
	ENSG00000264522	645.313	0.296538	1.22819	0.100625	2.94697	0.00320904	0.0303838	OTUD7B
	ENSG00000143393	1347.66	0.296271	1.22797	0.0502839	5.89196	3.81637e-09	7.32636e-07	PI4KB
	ENSG00000138032	529.434	0.296235	1.22794	0.097612	3.03482	0.00240678	0.0246784	PPM1B
	ENSG00000196313	1378.34	0.295482	1.2273	0.100763	2.93244	0.00336307	0.0315148	POM121
	ENSG00000151502	1109.79	0.295346	1.22718	0.0636634	4.63918	3.49786e-06	0.000177748	VPS26B
	ENSG00000188827	328.878	0.295278	1.22712	0.084663	3.48769	0.000487207	0.00785785	SLX4
	ENSG00000087087	1637.23	0.294862	1.22677	0.085789	3.43707	0.000588052	0.00888312	SRRT
	ENSG00000077585	345.16	0.294579	1.22653	0.0978913	3.00925	0.00261897	0.0262731	GPR137B
	ENSG00000197579	488.787	0.29433	1.22632	0.101161	2.90952	0.00361982	0.0333794	TOPORS
	ENSG00000125037	921.047	0.292923	1.22512	0.0734343	3.98892	6.63761e-05	0.00172453	EMC3
	ENSG00000160445	828.662	0.292865	1.22507	0.106101	2.76026	0.00577562	0.0465485	ZER1
	ENSG00000196547	946.698	0.292648	1.22489	0.102668	2.85042	0.00436611	0.038171	MAN2A2
	ENSG00000139977	547.001	0.2925	1.22476	0.0955406	3.06153	0.0022021	0.0231639	NAA30
	ENSG00000165288	313.556	0.292057	1.22439	0.10679	2.73487	0.00624054	0.0491168	BRWD3
	ENSG00000196235	2206.9	0.29191	1.22426	0.0983289	2.96871	0.00299054	0.0287742	SUPT5H
	ENSG00000133059	753.112	0.291783	1.22415	0.0887194	3.28883	0.00100603	0.0130654	DSTYK
	ENSG00000100036	364.553	0.290367	1.22295	0.105678	2.74766	0.00600226	0.0476527	SLC35E4
	ENSG00000176853	1323.62	0.289883	1.22254	0.0439883	6.59001	4.39783e-11	1.73677e-08	FAM91A1
	ENSG00000158985	435.52	0.289876	1.22253	0.0856614	3.38397	0.000714446	0.0102118	CDC42SE2
	ENSG00000066422	599.918	0.288984	1.22178	0.0960074	3.01002	0.00261234	0.0262602	ZBTB11
	ENSG00000067182	2377.88	0.28849	1.22136	0.0600132	4.80712	1.53122e-06	9.24214e-05	TNFRSF1A
	ENSG00000177888	610.811	0.288435	1.22131	0.0891083	3.2369	0.00120834	0.0149389	ZBTB41
	ENSG00000132405	839.399	0.28635	1.21955	0.0797782	3.58932	0.000331541	0.0058451	TBC1D14
	ENSG00000155097	1103.61	0.28563	1.21894	0.104619	2.73019	0.00632982	0.0496967	ATP6V1C1
	ENSG00000143740	389.352	0.285406	1.21875	0.0995803	2.86609	0.00415572	0.0369174	SNAP47
	ENSG00000082701	1476.59	0.284798	1.21824	0.0617023	4.61569	3.91798e-06	0.000194101	GSK3B
	ENSG00000183735	563.182	0.28436	1.21787	0.0993681	2.86168	0.00421398	0.0373369	TBK1
	ENSG00000136870	341.532	0.283876	1.21746	0.10366	2.73854	0.00617134	0.0487709	ZNF189
	ENSG00000189369	259.234	0.283253	1.21694	0.0972601	2.91232	0.0035875	0.0331682	GSPT2
	ENSG00000140750	943.865	0.281942	1.21583	0.0815437	3.45755	0.000545107	0.00843725	ARHGAP17
	ENSG00000126003	226.035	0.281668	1.2156	0.0964646	2.91991	0.00350133	0.0325676	PLAGL2
	ENSG00000186566	979.98	0.281097	1.21512	0.0891227	3.15404	0.00161025	0.0183335	GPATCH8
	ENSG00000152133	427.365	0.281051	1.21508	0.0950877	2.95571	0.00311955	0.0297447	GPATCH11
	ENSG00000063322	659.834	0.280831	1.2149	0.0818736	3.43006	0.000603452	0.00903674	MED29
	ENSG00000163930	1079.71	0.280386	1.21452	0.0744831	3.76443	0.00016693	0.0034612	BAP1
	ENSG00000175606	309.957	0.279439	1.21372	0.0807734	3.45955	0.000541088	0.0084222	TMEM70
	ENSG00000127528	876.737	0.27932	1.21362	0.101776	2.74444	0.00606134	0.0480114	KLF2
	ENSG00000089234	407.547	0.2793	1.21361	0.0967686	2.88627	0.00389844	0.0352645	BRAP
	ENSG00000160058	1228.77	0.279111	1.21345	0.0670775	4.16102	3.16824e-05	0.000973654	BSDC1
	ENSG00000120053	681.202	0.279077	1.21342	0.0973911	2.86553	0.00416308	0.0369571	GOT1
	ENSG00000198646	772.892	0.277619	1.21219	0.0913521	3.039	0.00237365	0.0245206	NCOA6
	ENSG00000005175	699.715	0.277194	1.21184	0.087152	3.18058	0.00146979	0.0171819	RPAP3
	ENSG00000135070	555.794	0.276408	1.21118	0.0808454	3.41898	0.000628573	0.00930142	ISCA1
	ENSG00000165424	1345.99	0.276293	1.21108	0.100522	2.74859	0.00598531	0.0476527	ZCCHC24
	ENSG00000170471	1329.52	0.275882	1.21073	0.0673856	4.09407	4.23861e-05	0.00122565	RALGAPB
	ENSG00000067596	893.633	0.275512	1.21042	0.078183	3.52394	0.000425185	0.00702979	DHX8
	ENSG00000178974	366.211	0.27537	1.2103	0.0766984	3.5903	0.000330301	0.00583067	FBXO34
	ENSG00000125834	648.253	0.275365	1.2103	0.0950981	2.89559	0.00378449	0.0345732	STK35
	ENSG00000141873	403.563	0.27392	1.20909	0.0816863	3.35331	0.0007985	0.0110369	SLC39A3
	ENSG00000054983	435.925	0.273581	1.2088	0.0900998	3.03642	0.00239409	0.0246274	GALC
	ENSG00000107938	389.619	0.272322	1.20775	0.0980264	2.77804	0.00546872	0.0446583	EDRF1
	ENSG00000100664	5594.56	0.272063	1.20753	0.082668	3.29103	0.000998209	0.013004	EIF5
	ENSG00000112282	741.121	0.271975	1.20746	0.0818455	3.32303	0.000890439	0.0119724	MED23
	ENSG00000064999	370.753	0.271384	1.20697	0.0884226	3.06917	0.00214655	0.0227562	ANKS1A
	ENSG00000119596	1319.27	0.26951	1.2054	0.0875124	3.07968	0.00207223	0.0222034	YLPM1
	ENSG00000129472	392.378	0.269382	1.20529	0.0903515	2.98149	0.00286853	0.02806	RAB2B
	ENSG00000146063	572.704	0.268189	1.20429	0.093564	2.86637	0.00415205	0.0369174	TRIM41
	ENSG00000182944	3719.73	0.268063	1.20419	0.0937865	2.85823	0.00426018	0.0376684	EWSR1
	ENSG00000111707	707.974	0.267409	1.20364	0.0713495	3.74787	0.00017834	0.00361971	SUDS3
	ENSG00000239779	495.261	0.26638	1.20279	0.0958646	2.77871	0.00545756	0.0446163	WBP1
	ENSG00000130560	400.762	0.265931	1.20241	0.0728847	3.64865	0.000263618	0.00490408	UBAC1
	ENSG00000162923	2727.52	0.264321	1.20107	0.0742771	3.55858	0.000372864	0.00640215	WDR26
	ENSG00000072518	523.704	0.263973	1.20078	0.0663783	3.97679	6.9852e-05	0.0017946	MARK2
	ENSG00000057663	683.804	0.26386	1.20069	0.0699087	3.77435	0.000160428	0.00335467	ATG5
	ENSG00000065613	1514.59	0.262827	1.19983	0.0849432	3.09415	0.00197376	0.0213469	SLK
	ENSG00000143437	854.698	0.261976	1.19912	0.0893516	2.93196	0.00336827	0.0315421	ARNT
	ENSG00000131381	588.239	0.261921	1.19907	0.0820778	3.19113	0.00141716	0.0166846	RBSN
	ENSG00000080822	813.319	0.261204	1.19848	0.0927391	2.81655	0.00485428	0.0409647	CLDND1
	ENSG00000122550	871.877	0.258869	1.19654	0.0799108	3.23948	0.00119749	0.0148579	KLHL7
	ENSG00000122591	3113.55	0.258664	1.19637	0.0820429	3.15279	0.00161718	0.018385	FAM126A
	ENSG00000144524	544.104	0.25841	1.19616	0.0908316	2.84494	0.00444198	0.0384934	COPS7B
	ENSG00000118689	1719.49	0.258268	1.19604	0.0456048	5.66318	1.48593e-08	2.19303e-06	FOXO3
	ENSG00000204160	438.578	0.258053	1.19586	0.0943298	2.73565	0.0062258	0.0490331	ZDHHC18
	ENSG00000116266	720.166	0.2574	1.19532	0.0858906	2.99683	0.00272799	0.0269331	STXBP3
	ENSG00000064313	887.186	0.257252	1.1952	0.0767288	3.35274	0.000800153	0.0110487	TAF2
	ENSG00000148730	1930.01	0.256564	1.19463	0.0745593	3.44107	0.000579418	0.00879058	EIF4EBP2
	ENSG00000163807	642.111	0.256136	1.19428	0.0830027	3.08587	0.00202955	0.0218477	KIAA1143
	ENSG00000167114	579.626	0.256014	1.19417	0.0723467	3.53871	0.000402094	0.00676949	SLC27A4
	ENSG00000105298	417.864	0.25574	1.19395	0.0774761	3.30088	0.00096381	0.0126753	CACTIN
	ENSG00000115020	848.093	0.255481	1.19373	0.0786977	3.24635	0.00116893	0.01458	PIKFYVE
	ENSG00000166925	707.849	0.255163	1.19347	0.0834808	3.05655	0.00223898	0.0234626	TSC22D4
	ENSG00000185009	1089.46	0.254966	1.19331	0.0802733	3.17622	0.00149207	0.0173598	AP3M1
	ENSG00000163602	952.854	0.254571	1.19298	0.0687987	3.70023	0.000215407	0.00418527	RYBP
	ENSG00000197562	261.731	0.253551	1.19214	0.0838675	3.02323	0.00250094	0.0254177	RAB40C
	ENSG00000182149	1504.81	0.252945	1.19164	0.0861805	2.93506	0.00333486	0.0313142	IST1
	ENSG00000120656	357.813	0.252706	1.19144	0.090939	2.77885	0.00545514	0.0446163	TAF12
	ENSG00000102103	450.338	0.251849	1.19073	0.0781504	3.22262	0.00127026	0.0154884	PQBP1
	ENSG00000086589	707.658	0.251146	1.19015	0.0763855	3.28788	0.00100946	0.0130766	RBM22
	ENSG00000106299	843.421	0.250321	1.18947	0.0661078	3.78655	0.000152752	0.00323824	WASL
	ENSG00000196396	1079.95	0.249563	1.18885	0.0631393	3.95258	7.73138e-05	0.00193243	PTPN1
	ENSG00000112308	3765.2	0.248639	1.18809	0.0441315	5.63404	1.76035e-08	2.50841e-06	C6orf62
	ENSG00000087448	723.48	0.248565	1.18803	0.0911234	2.72779	0.00637611	0.0499067	KLHL42
	ENSG00000124228	777.133	0.247921	1.18749	0.0773253	3.20621	0.00134497	0.0160954	DDX27
	ENSG00000182446	2443.13	0.247762	1.18736	0.0626028	3.95768	7.56808e-05	0.00191586	NPLOC4
	ENSG00000115649	685.648	0.24764	1.18726	0.077223	3.20682	0.00134213	0.0160753	CNPPD1
	ENSG00000256537	574.39	0.247038	1.18677	0.0651622	3.79112	0.000149969	0.00321375	SMIM10L1
	ENSG00000205423	393.138	0.246373	1.18622	0.0893668	2.75687	0.00583581	0.0468303	CNEP1R1
	ENSG00000136051	1425.56	0.246048	1.18595	0.0838774	2.93342	0.00335246	0.0314478	WASHC4
	ENSG00000161036	456.289	0.245765	1.18572	0.0812635	3.0243	0.00249212	0.0253466	LRWD1
	ENSG00000174744	636.945	0.24513	1.1852	0.0851588	2.8785	0.00399572	0.0359329	BRMS1
	ENSG00000141646	1061.27	0.244622	1.18478	0.0647572	3.77752	0.000158397	0.00333236	SMAD4
	ENSG00000105063	1843.54	0.243333	1.18372	0.0788942	3.0843	0.00204032	0.0219465	PPP6R1
	ENSG00000119707	2044.27	0.241743	1.18242	0.0724536	3.33652	0.000848343	0.0115411	RBM25
	ENSG00000132475	5146.33	0.241675	1.18237	0.0849048	2.84643	0.00442131	0.0384258	H3F3B
	ENSG00000170881	575.113	0.2412	1.18197	0.0772196	3.12356	0.0017868	0.019869	RNF139
	ENSG00000158669	1671.24	0.240368	1.18129	0.0405722	5.92446	3.13333e-09	6.18699e-07	GPAT4
	ENSG00000119953	517.794	0.240313	1.18125	0.0636646	3.77468	0.000160216	0.00335467	SMNDC1
	ENSG00000137601	495.557	0.240235	1.18118	0.0731017	3.28631	0.00101508	0.0131125	NEK1
	ENSG00000198399	628.39	0.23963	1.18069	0.0615554	3.89291	9.90469e-05	0.00233536	ITSN2
	ENSG00000104442	700.967	0.23936	1.18047	0.0723517	3.30828	0.000938717	0.0124162	ARMC1
	ENSG00000167193	2259.03	0.239042	1.18021	0.0857367	2.78809	0.00530197	0.0437777	CRK
	ENSG00000185619	848.732	0.238761	1.17998	0.0733051	3.25709	0.00112562	0.014144	PCGF3
	ENSG00000151445	467.088	0.236829	1.1784	0.0792313	2.98909	0.00279814	0.0275137	VIPAS39
	ENSG00000205302	804.565	0.236337	1.178	0.0850013	2.78039	0.00542929	0.0444945	SNX2
	ENSG00000130165	584.077	0.236055	1.17777	0.0865674	2.72684	0.00639441	0.0499625	ELOF1
	ENSG00000080802	425.426	0.235286	1.17714	0.0798981	2.94483	0.00323136	0.0305289	CNOT4
	ENSG00000180357	921.473	0.233902	1.17601	0.0739414	3.16335	0.00155965	0.0179198	ZNF609
	ENSG00000141644	1051.99	0.233889	1.176	0.0703308	3.32556	0.00088242	0.0118877	MBD1
	ENSG00000166454	1354.69	0.233514	1.17569	0.074801	3.1218	0.0017975	0.0199558	ATMIN
	ENSG00000070476	326.048	0.233011	1.17528	0.0829458	2.80919	0.00496662	0.0416052	ZXDC
	ENSG00000136816	892.18	0.232897	1.17519	0.0699976	3.32721	0.000877195	0.0118289	TOR1B
	ENSG00000213341	636.825	0.231064	1.1737	0.067166	3.4402	0.00058129	0.00879058	CHUK
	ENSG00000196943	856.487	0.230629	1.17335	0.0660531	3.49157	0.000480188	0.00778222	NOP9
	ENSG00000108395	692.746	0.230575	1.1733	0.0800048	2.88201	0.00395145	0.0356275	TRIM37
	ENSG00000171566	1168.2	0.230415	1.17317	0.0725222	3.17716	0.00148726	0.0173329	PLRG1
	ENSG00000116786	1322.36	0.230354	1.17312	0.0705915	3.2632	0.00110161	0.0139692	PLEKHM2
	ENSG00000062598	758.353	0.229077	1.17209	0.0825643	2.77453	0.00552814	0.0450531	ELMO2
	ENSG00000178988	783.916	0.228729	1.1718	0.0627081	3.64752	0.000264787	0.00490451	MRFAP1L1
	ENSG00000111802	622.615	0.227406	1.17073	0.0827312	2.74874	0.00598252	0.0476527	TDP2
	ENSG00000134597	245.265	0.227334	1.17067	0.0823522	2.76051	0.00577108	0.0465485	RBMX2
	ENSG00000159592	1205.37	0.226629	1.1701	0.0733869	3.08814	0.00201415	0.0217327	GPBP1L1
	ENSG00000115307	1281.98	0.226477	1.16997	0.0797342	2.8404	0.00450569	0.0389479	AUP1
	ENSG00000062194	830.625	0.224836	1.16864	0.0758376	2.9647	0.00302981	0.0290014	GPBP1
	ENSG00000139645	3187.21	0.224807	1.16862	0.081712	2.75122	0.00593745	0.0473557	ANKRD52
	ENSG00000120063	1153.3	0.224575	1.16843	0.0740453	3.03294	0.00242186	0.0247963	GNA13
	ENSG00000065970	714.166	0.222942	1.16711	0.0655722	3.39995	0.000673993	0.00984048	FOXJ2
	ENSG00000151208	1642.01	0.222248	1.16655	0.0807769	2.75138	0.00593456	0.0473557	DLG5
	ENSG00000166716	846.247	0.221493	1.16594	0.0688212	3.21838	0.00128916	0.0156305	ZNF592
	ENSG00000122515	1012.85	0.220819	1.16539	0.0789799	2.79589	0.00517568	0.0430176	ZMIZ2
	ENSG00000197724	633.44	0.217434	1.16266	0.0761483	2.8554	0.00429824	0.0378892	PHF2
	ENSG00000170248	3375.34	0.216179	1.16165	0.0658137	3.28471	0.00102089	0.013174	PDCD6IP
	ENSG00000007392	574.288	0.214113	1.15999	0.0753871	2.84018	0.00450879	0.0389503	LUC7L
	ENSG00000118200	1618.64	0.21257	1.15875	0.0611875	3.47408	0.000512611	0.00812535	CAMSAP2
	ENSG00000135457	522.41	0.212371	1.15859	0.0737391	2.88004	0.00397626	0.035813	TFCP2
	ENSG00000137275	705.158	0.211651	1.15801	0.071058	2.97856	0.00289602	0.0282172	RIPK1
	ENSG00000176903	1515.87	0.210246	1.15688	0.0559387	3.7585	0.000170933	0.0035002	PNMA1
	ENSG00000136478	896.047	0.209186	1.15604	0.0742115	2.81878	0.00482059	0.0408524	TEX2
	ENSG00000057757	667.089	0.206533	1.15391	0.0610352	3.38384	0.000714796	0.0102118	PITHD1
	ENSG00000147457	843.248	0.206177	1.15363	0.0733695	2.81012	0.00495237	0.0415573	CHMP7
	ENSG00000107779	778.083	0.205335	1.15295	0.0689396	2.97848	0.00289685	0.0282172	BMPR1A
	ENSG00000139746	875.63	0.205016	1.1527	0.0586851	3.4935	0.000476731	0.00775221	RBM26
	ENSG00000005812	1046.89	0.203936	1.15184	0.0557309	3.65931	0.000252899	0.00475588	FBXL3
	ENSG00000166887	1322.08	0.202473	1.15067	0.0598301	3.38414	0.000714023	0.0102118	VPS39
	ENSG00000007168	3983.95	0.199754	1.1485	0.0722178	2.766	0.00567483	0.0460044	PAFAH1B1
	ENSG00000132912	1560.15	0.195537	1.14515	0.0713787	2.73943	0.00615458	0.0486662	DCTN4
	ENSG00000137200	903.474	0.19249	1.14273	0.0705078	2.73006	0.00633237	0.0496967	CMTR1
	ENSG00000006831	1171.81	0.191971	1.14232	0.0554044	3.4649	0.000530423	0.00831237	ADIPOR2
	ENSG00000088986	4236.9	0.190421	1.1411	0.0673618	2.82684	0.00470104	0.0402715	DYNLL1
	ENSG00000108591	444.501	0.190324	1.14102	0.0641584	2.96647	0.00301244	0.0288738	DRG2
	ENSG00000131788	1458.88	0.185048	1.13685	0.0596849	3.10041	0.00193254	0.0211493	PIAS3
	ENSG00000140553	1270.12	0.176785	1.13036	0.0588585	3.00357	0.00266835	0.0265347	UNC45A
	ENSG00000048140	1078	0.17583	1.12961	0.0628491	2.79766	0.0051474	0.0428083	TSPAN17
	ENSG00000111880	589.618	0.173741	1.12798	0.0566134	3.0689	0.00214852	0.0227562	RNGTT
	ENSG00000227345	485.612	0.172037	1.12665	0.0617969	2.78391	0.0053708	0.0441614	PARG
	ENSG00000070061	1174.71	0.171219	1.12601	0.0585287	2.92539	0.00344024	0.0321074	ELP1
	ENSG00000129245	1109.36	0.169856	1.12495	0.0581632	2.92033	0.00349663	0.0325457	FXR2
	ENSG00000110367	2576.35	0.16086	1.11795	0.047424	3.39196	0.000693952	0.0100649	DDX6
	ENSG00000144043	2142.61	0.160535	1.1177	0.0540847	2.96822	0.00299526	0.0287742	TEX261
	ENSG00000145495	1937.59	0.157254	1.11516	0.0438634	3.58508	0.000336971	0.00588082	MARCH6
	ENSG00000141380	1696.4	0.148068	1.10808	0.0519612	2.8496	0.00437748	0.0381979	SS18
	ENSG00000110344	1310.3	0.14666	1.107	0.0535635	2.73805	0.00618039	0.0487866	UBE4A
	ENSG00000062650	1142.67	0.134431	1.09766	0.0464775	2.89239	0.00382327	0.0347666	WAPL
	ENSG00000101161	1231.13	0.131043	1.09509	0.0406476	3.22389	0.00126461	0.0154412	PRPF6
	ENSG00000182196	1361.93	-0.131592	-1.0955	0.0447206	-2.94252	0.00325548	0.0307148	ARL6IP4
	ENSG00000185651	2165.04	-0.132738	-1.09637	0.0475275	-2.79287	0.00522425	0.0432966	UBE2L3
	ENSG00000008018	2057.21	-0.142477	-1.1038	0.0495603	-2.87482	0.00404253	0.036236	PSMB1
	ENSG00000170876	2817.03	-0.144702	-1.1055	0.0503655	-2.87303	0.00406552	0.0363948	TMEM43
	ENSG00000101182	2434.35	-0.154803	-1.11327	0.0553181	-2.79841	0.00513554	0.0427354	PSMA7
	ENSG00000136240	8230.19	-0.161038	-1.11809	0.0548544	-2.93574	0.00332755	0.0312667	KDELR2
	ENSG00000243678	5046.17	-0.164229	-1.12057	0.0581916	-2.82221	0.00476933	0.0406422	NME2
	ENSG00000143947	8146.33	-0.165066	-1.12122	0.0553237	-2.98364	0.00284844	0.0279228	RPS27A
	ENSG00000116459	2151.59	-0.165152	-1.12128	0.0458369	-3.60303	0.000314526	0.0055879	ATP5PB
	ENSG00000116221	1354.7	-0.166658	-1.12246	0.0537885	-3.09839	0.00194575	0.0212267	MRPL37
	ENSG00000124783	4991.06	-0.167824	-1.12336	0.0518662	-3.23571	0.00121339	0.0149879	SSR1
	ENSG00000101367	2772.24	-0.168476	-1.12387	0.0552375	-3.05002	0.00228825	0.0238884	MAPRE1
	ENSG00000022277	1496.66	-0.168809	-1.12413	0.0532077	-3.17264	0.00151059	0.017531	RTF2
	ENSG00000129559	1776.91	-0.171444	-1.12618	0.0568843	-3.0139	0.00257911	0.025964	NEDD8
	ENSG00000065135	2418.66	-0.173073	-1.12746	0.0616073	-2.8093	0.00496492	0.0416052	GNAI3
	ENSG00000182899	3893.25	-0.174455	-1.12854	0.0618818	-2.81917	0.00481488	0.040829	RPL35A
	ENSG00000092108	1382	-0.174562	-1.12862	0.061605	-2.83357	0.00460307	0.0396409	SCFD1
	ENSG00000213782	814.994	-0.174839	-1.12884	0.05737	-3.04757	0.00230699	0.0240115	DDX47
	ENSG00000111843	1325.35	-0.1749	-1.12889	0.0523672	-3.33988	0.000838131	0.011462	TMEM14C
	ENSG00000087263	1218.2	-0.176781	-1.13036	0.0582434	-3.03521	0.00240366	0.0246683	OGFOD1
	ENSG00000144118	1587.88	-0.17881	-1.13195	0.0649716	-2.75213	0.00592093	0.0473295	RALB
	ENSG00000166913	6018.64	-0.178912	-1.13203	0.047599	-3.75874	0.000170774	0.0035002	YWHAB
	ENSG00000078369	8512.43	-0.179726	-1.13267	0.0543743	-3.30535	0.000948581	0.0125227	GNB1
	ENSG00000067560	14333.2	-0.181765	-1.13427	0.0409109	-4.44296	8.87296e-06	0.000361585	RHOA
	ENSG00000129250	3695.83	-0.188262	-1.13939	0.0655972	-2.86997	0.00410516	0.0366454	KIF1C
	ENSG00000164258	674.324	-0.188895	-1.13989	0.0652448	-2.89518	0.00378945	0.0345957	NDUFS4
	ENSG00000125733	564.682	-0.190015	-1.14078	0.0625631	-3.03718	0.00238806	0.0246103	TRIP10
	ENSG00000086102	912.723	-0.191488	-1.14194	0.0630187	-3.03859	0.00237685	0.0245354	NFX1
	ENSG00000100926	1185.62	-0.191867	-1.14224	0.0667081	-2.87623	0.00402462	0.0361223	TM9SF1
	ENSG00000228474	2603.62	-0.194028	-1.14395	0.0624084	-3.10901	0.00187715	0.0206412	OST4
	ENSG00000092841	20124.7	-0.194379	-1.14423	0.0576858	-3.36962	0.000752728	0.0105858	MYL6
	ENSG00000110717	735.099	-0.194389	-1.14424	0.0519454	-3.74218	0.000182429	0.00368116	NDUFS8
	ENSG00000129187	1763.19	-0.194517	-1.14434	0.0489706	-3.97212	7.12346e-05	0.00182109	DCTD
	ENSG00000066322	1854.6	-0.194759	-1.14453	0.0608461	-3.20084	0.00137026	0.0162852	ELOVL1
	ENSG00000077549	5262.32	-0.195036	-1.14475	0.0384144	-5.07715	3.83129e-07	2.99187e-05	CAPZB
	ENSG00000095139	6443.12	-0.196437	-1.14587	0.0580748	-3.38248	0.000718333	0.0102253	ARCN1
	ENSG00000165637	2964.19	-0.198862	-1.14779	0.0714961	-2.78144	0.00541178	0.044419	VDAC2
	ENSG00000007520	642.112	-0.200174	-1.14884	0.0720726	-2.7774	0.00547962	0.0447103	TSR3
	ENSG00000145741	4669.98	-0.200195	-1.14885	0.0483074	-4.14418	3.41027e-05	0.0010337	BTF3
	ENSG00000123064	867.41	-0.200979	-1.14948	0.0703358	-2.85743	0.00427089	0.0376722	DDX54
	ENSG00000154582	1036.07	-0.201051	-1.14953	0.0470955	-4.269	1.96347e-05	0.000681359	ELOC
	ENSG00000116489	3897.14	-0.201051	-1.14954	0.0648744	-3.09908	0.00194121	0.0211938	CAPZA1
	ENSG00000130724	956.524	-0.201472	-1.14987	0.0582143	-3.46086	0.000538457	0.0083907	CHMP2A
	ENSG00000136238	5088.08	-0.201517	-1.14991	0.0625342	-3.22251	0.00127072	0.0154884	RAC1
	ENSG00000105355	3622.75	-0.202098	-1.15037	0.0559249	-3.61374	0.000301813	0.00542384	PLIN3
	ENSG00000114942	5053.73	-0.203197	-1.15125	0.0672485	-3.02158	0.00251456	0.0254998	EEF1B2
	ENSG00000035687	999.944	-0.203792	-1.15172	0.0657581	-3.09911	0.001941	0.0211938	ADSS
	ENSG00000175768	775.849	-0.204424	-1.15223	0.0556485	-3.67349	0.000239259	0.00456143	TOMM5
	ENSG00000100138	1351.91	-0.205693	-1.15324	0.0643473	-3.1966	0.00139056	0.0164698	SNU13
	ENSG00000102316	4110.06	-0.207429	-1.15463	0.0690712	-3.00312	0.00267228	0.0265347	MAGED2
	ENSG00000100934	5007.85	-0.207894	-1.155	0.0762046	-2.7281	0.00637006	0.0499067	SEC23A
	ENSG00000184432	6123.71	-0.210328	-1.15695	0.0440141	-4.77864	1.76485e-06	0.000104694	COPB2
	ENSG00000070423	504.104	-0.211063	-1.15754	0.0671775	-3.14186	0.00167876	0.018911	RNF126
	ENSG00000149100	1741.53	-0.211762	-1.1581	0.0667731	-3.17136	0.00151727	0.0175937	EIF3M
	ENSG00000106263	3814.83	-0.212464	-1.15867	0.0495519	-4.28771	1.80527e-05	0.00063817	EIF3B
	ENSG00000214736	852.464	-0.21286	-1.15898	0.0767601	-2.77305	0.00555333	0.0452317	TOMM6
	ENSG00000181789	4799.72	-0.213316	-1.15935	0.0617059	-3.45698	0.00054627	0.0084458	COPG1
	ENSG00000154978	1726.13	-0.213362	-1.15939	0.0666787	-3.19986	0.00137497	0.0163271	VOPP1
	ENSG00000265241	1650.03	-0.213915	-1.15983	0.0767499	-2.78717	0.00531699	0.0438493	RBM8A
	ENSG00000176731	417.298	-0.214437	-1.16025	0.0741199	-2.8931	0.00381456	0.0347331	C8orf59
	ENSG00000157593	1503.25	-0.214842	-1.16058	0.0705635	-3.04466	0.00232945	0.0241543	SLC35B2
	ENSG00000151247	1248.11	-0.21524	-1.1609	0.0682708	-3.15275	0.00161743	0.018385	EIF4E
	ENSG00000165119	9757.32	-0.216327	-1.16177	0.0652682	-3.31443	0.00091831	0.01224	HNRNPK
	ENSG00000100883	1465.39	-0.217196	-1.16247	0.0709586	-3.06088	0.00220685	0.0231786	SRP54
	ENSG00000244187	337.231	-0.21886	-1.16381	0.0775622	-2.82174	0.00477646	0.0406779	TMEM141
	ENSG00000100028	1053.79	-0.219462	-1.1643	0.0729357	-3.00898	0.00262123	0.0262731	SNRPD3
	ENSG00000205155	568.136	-0.220121	-1.16483	0.0642748	-3.42468	0.000615517	0.00918755	PSENEN
	ENSG00000169564	3379.68	-0.220693	-1.16529	0.0700664	-3.14977	0.00163401	0.0185277	PCBP1
	ENSG00000158290	1780.14	-0.221276	-1.16576	0.0644849	-3.43145	0.000600375	0.00901019	CUL4B
	ENSG00000123562	5645.77	-0.221805	-1.16619	0.0426951	-5.19509	2.04621e-07	1.77879e-05	MORF4L2
	ENSG00000100403	2394.73	-0.224016	-1.16798	0.0805262	-2.7819	0.0054041	0.0443823	ZC3H7B
	ENSG00000155366	5740.33	-0.224183	-1.16812	0.0459666	-4.87707	1.07672e-06	7.12195e-05	RHOC
	ENSG00000143570	1202.44	-0.224532	-1.1684	0.073373	-3.06015	0.00221227	0.0232179	SLC39A1
	ENSG00000160752	1103.47	-0.225954	-1.16955	0.0777978	-2.90438	0.00367987	0.0338191	FDPS
	ENSG00000159692	1324.54	-0.226857	-1.17028	0.0752072	-3.01643	0.00255767	0.0258233	CTBP1
	ENSG00000132432	1603.18	-0.227974	-1.17119	0.0800425	-2.84817	0.00439717	0.0382973	SEC61G
	ENSG00000100353	2580.24	-0.228098	-1.17129	0.0811526	-2.81073	0.00494299	0.0415573	EIF3D
	ENSG00000138069	3864.15	-0.228365	-1.17151	0.0622329	-3.66953	0.000242998	0.00461882	RAB1A
	ENSG00000232119	603.916	-0.228605	-1.1717	0.0802083	-2.85014	0.00436999	0.0381808	MCTS1
	ENSG00000100890	493.23	-0.228982	-1.17201	0.0739277	-3.09738	0.00195237	0.0212323	KIAA0391
	ENSG00000184887	883.072	-0.229042	-1.17206	0.0591929	-3.86942	0.000109095	0.00252582	BTBD6
	ENSG00000137168	418.718	-0.229599	-1.17251	0.0781869	-2.93654	0.00331899	0.0312075	PPIL1
	ENSG00000138071	11112.9	-0.229678	-1.17257	0.0737944	-3.11241	0.00185567	0.0204375	ACTR2
	ENSG00000119318	4039.23	-0.230456	-1.17321	0.0576404	-3.99817	6.38353e-05	0.00168063	RAD23B
	ENSG00000147065	15399.7	-0.231118	-1.17374	0.0701037	-3.2968	0.00097793	0.0128001	MSN
	ENSG00000111237	916.362	-0.231528	-1.17408	0.0790428	-2.92915	0.00339893	0.0317647	VPS29
	ENSG00000163344	370.646	-0.232401	-1.17479	0.0849499	-2.73574	0.006224	0.0490331	PMVK
	ENSG00000108518	14133.2	-0.233259	-1.17549	0.0736701	-3.16627	0.00154408	0.017815	PFN1
	ENSG00000143549	7699.16	-0.23457	-1.17656	0.0804297	-2.91646	0.0035403	0.0328416	TPM3
	ENSG00000106588	1180.16	-0.235213	-1.17708	0.0842035	-2.79339	0.00521592	0.043274	PSMA2
	ENSG00000242247	1688.08	-0.237061	-1.17859	0.0743231	-3.1896	0.0014247	0.0167201	ARFGAP3
	ENSG00000099203	399.121	-0.23714	-1.17865	0.083878	-2.8272	0.00469571	0.0402631	TMED1
	ENSG00000071994	658.125	-0.237454	-1.17891	0.0782148	-3.03592	0.00239802	0.0246435	PDCD2
	ENSG00000183520	661.498	-0.239233	-1.18037	0.0795813	-3.00615	0.00264579	0.0264059	UTP11
	ENSG00000132463	2669.55	-0.239244	-1.18037	0.0830077	-2.88218	0.00394929	0.0356275	GRSF1
	ENSG00000133142	1364.06	-0.239589	-1.18066	0.0807288	-2.96782	0.00299917	0.0287878	TCEAL4
	ENSG00000213523	751.808	-0.240031	-1.18102	0.0686469	-3.4966	0.000471233	0.00767183	SRA1
	ENSG00000108561	1471.55	-0.240058	-1.18104	0.0846968	-2.83432	0.00459239	0.0395983	C1QBP
	ENSG00000105185	894.81	-0.240757	-1.18161	0.0671229	-3.5868	0.00033476	0.0058719	PDCD5
	ENSG00000112851	2737.49	-0.242121	-1.18273	0.0800451	-3.02481	0.00248788	0.0253405	ERBIN
	ENSG00000026025	104448	-0.242393	-1.18295	0.0657024	-3.68925	0.000224913	0.00434391	VIM
	ENSG00000108826	502.241	-0.243327	-1.18372	0.0785514	-3.09768	0.00195044	0.0212323	MRPL27
	ENSG00000152601	4385.42	-0.243394	-1.18378	0.0530141	-4.59112	4.40865e-06	0.000214541	MBNL1
	ENSG00000122034	1207.34	-0.24392	-1.18421	0.0719879	-3.38835	0.000703144	0.0101542	GTF3A
	ENSG00000116649	1902.21	-0.244106	-1.18436	0.0891892	-2.73694	0.00620128	0.048913	SRM
	ENSG00000112992	1274.29	-0.24422	-1.18445	0.0863502	-2.82825	0.00468034	0.0401848	NNT
	ENSG00000070081	2436.62	-0.244235	-1.18447	0.0718431	-3.39957	0.000674922	0.00984048	NUCB2
	ENSG00000213281	1972.59	-0.246643	-1.18644	0.0839041	-2.93958	0.00328653	0.0309444	NRAS
	ENSG00000167657	1042.74	-0.246871	-1.18663	0.0802637	-3.07575	0.00209976	0.0224462	DAPK3
	ENSG00000100911	894.542	-0.247014	-1.18675	0.0870476	-2.83769	0.00454409	0.0392308	PSME2
	ENSG00000160563	486.604	-0.247142	-1.18685	0.0827217	-2.98763	0.0028115	0.0276195	MED27
	ENSG00000105700	1077.42	-0.24718	-1.18688	0.0527769	-4.68348	2.8204e-06	0.000149937	KXD1
	ENSG00000132507	8293.54	-0.248409	-1.1879	0.0784209	-3.16763	0.00153685	0.0177464	EIF5A
	ENSG00000116871	3111.03	-0.248589	-1.18804	0.0723348	-3.43664	0.000588973	0.00888541	MAP7D1
	ENSG00000197956	15845.1	-0.249026	-1.1884	0.0688106	-3.61901	0.000295737	0.00533867	S100A6
	ENSG00000106244	1947.68	-0.250694	-1.18978	0.0857071	-2.92501	0.00344442	0.0321247	PDAP1
	ENSG00000134375	1583.98	-0.251102	-1.19012	0.0844711	-2.97264	0.00295254	0.0285585	TIMM17A
	ENSG00000175582	3213.96	-0.251195	-1.19019	0.0802851	-3.12879	0.0017553	0.0195817	RAB6A
	ENSG00000132128	1726.27	-0.251468	-1.19042	0.0674495	-3.72824	0.000192825	0.00385147	LRRC41
	ENSG00000111358	646.066	-0.252133	-1.19097	0.0900501	-2.79992	0.00511147	0.042612	GTF2H3
	ENSG00000107874	522.175	-0.252359	-1.19115	0.0814776	-3.09728	0.00195307	0.0212323	CUEDC2
	ENSG00000070614	7013.98	-0.253906	-1.19243	0.0761915	-3.33247	0.00086078	0.0116759	NDST1
	ENSG00000102007	2462.98	-0.254081	-1.19258	0.0746107	-3.40542	0.00066062	0.0096933	PLP2
	ENSG00000113068	1024.44	-0.254645	-1.19304	0.0840892	-3.02828	0.00245953	0.0251261	PFDN1
	ENSG00000196531	5063.04	-0.255959	-1.19413	0.0701452	-3.64899	0.000263272	0.00490408	NACA
	ENSG00000106803	1604	-0.255979	-1.19415	0.0455651	-5.61787	1.93328e-08	2.69917e-06	SEC61B
	ENSG00000111481	2070.43	-0.256895	-1.1949	0.0678042	-3.78879	0.000151386	0.00323408	COPZ1
	ENSG00000131475	827.438	-0.257401	-1.19532	0.0692852	-3.71509	0.000203133	0.00401411	VPS25
	ENSG00000155957	740.866	-0.257789	-1.19564	0.0869069	-2.96627	0.00301439	0.0288738	TMBIM4
	ENSG00000177352	237.275	-0.257828	-1.19568	0.0891585	-2.89179	0.00383053	0.0348097	CCDC71
	ENSG00000109534	363.501	-0.258859	-1.19653	0.0808587	-3.20138	0.00136773	0.0162832	GAR1
	ENSG00000177889	1441.99	-0.260512	-1.1979	0.0806239	-3.23121	0.00123269	0.0151842	UBE2N
	ENSG00000205220	222.023	-0.26123	-1.1985	0.0926389	-2.81987	0.00480426	0.0407639	PSMB10
	ENSG00000119383	1895.77	-0.261252	-1.19852	0.080829	-3.23215	0.00122862	0.015149	PTPA
	ENSG00000133131	889.959	-0.261871	-1.19903	0.082632	-3.16913	0.00152896	0.0176995	MORC4
	ENSG00000103966	1004.55	-0.262	-1.19914	0.0873137	-3.00068	0.0026938	0.0266908	EHD4
	ENSG00000107338	417.869	-0.263087	-1.20004	0.074401	-3.53607	0.000406129	0.00682079	SHB
	ENSG00000178307	323.882	-0.263104	-1.20006	0.0836188	-3.14646	0.00165257	0.0187075	TMEM11
	ENSG00000058673	1822.08	-0.263163	-1.20011	0.0919376	-2.86241	0.00420431	0.0372751	ZC3H11A
	ENSG00000108010	1334.21	-0.2635	-1.20039	0.0787691	-3.34522	0.000822177	0.0112964	GLRX3
	ENSG00000163466	8463.84	-0.264127	-1.20091	0.0568389	-4.64693	3.36911e-06	0.000171837	ARPC2
	ENSG00000142002	1234.72	-0.264901	-1.20155	0.0842887	-3.14278	0.00167351	0.0188902	DPP9
	ENSG00000066455	1383.86	-0.266689	-1.20304	0.0666959	-3.99858	6.37228e-05	0.00168063	GOLGA5
	ENSG00000160789	16285	-0.266929	-1.20324	0.0788676	-3.38452	0.000713041	0.0102118	LMNA
	ENSG00000172340	860.005	-0.267044	-1.20334	0.0753466	-3.54421	0.000393797	0.00666225	SUCLG2
	ENSG00000150753	4029.94	-0.267289	-1.20354	0.0747304	-3.5767	0.000347955	0.0060496	CCT5
	ENSG00000185787	7285.73	-0.267684	-1.20387	0.0852233	-3.14097	0.00168392	0.0189433	MORF4L1
	ENSG00000241553	2396.32	-0.268041	-1.20417	0.0749506	-3.57624	0.000348573	0.00605274	ARPC4
	ENSG00000163832	360.804	-0.268171	-1.20428	0.0896	-2.99298	0.00276265	0.0272169	ELP6
	ENSG00000116750	449.26	-0.268178	-1.20429	0.0935697	-2.86608	0.00415595	0.0369174	UCHL5
	ENSG00000179941	291.794	-0.268698	-1.20472	0.0776811	-3.45899	0.000542211	0.00842598	BBS10
	ENSG00000155876	2181.83	-0.269396	-1.2053	0.0825052	-3.2652	0.00109385	0.0139091	RRAGA
	ENSG00000174917	439.481	-0.269406	-1.20531	0.0694127	-3.88123	0.000103931	0.00242658	C19orf70
	ENSG00000182827	1594.04	-0.269439	-1.20534	0.0777138	-3.46707	0.000526162	0.00827373	ACBD3
	ENSG00000106682	6282.16	-0.269517	-1.2054	0.0711293	-3.78911	0.00015119	0.00323408	EIF4H
	ENSG00000100345	34133.7	-0.269654	-1.20552	0.0709824	-3.79889	0.000145346	0.00315381	MYH9
	ENSG00000168137	1651.51	-0.27046	-1.20619	0.0917766	-2.94694	0.0032094	0.0303838	SETD5
	ENSG00000139370	502.222	-0.271233	-1.20684	0.0833358	-3.2547	0.00113512	0.0142246	SLC15A4
	ENSG00000131089	303.373	-0.271274	-1.20687	0.083989	-3.22987	0.00123845	0.0152158	ARHGEF9
	ENSG00000169733	672.167	-0.272264	-1.2077	0.0997339	-2.72991	0.00633523	0.0496967	RFNG
	ENSG00000135046	10034.2	-0.272926	-1.20826	0.0980234	-2.7843	0.00536441	0.0441351	ANXA1
	ENSG00000177963	2326.93	-0.274025	-1.20918	0.0717843	-3.81734	0.000134899	0.00297381	RIC8A
	ENSG00000176261	234.023	-0.274684	-1.20973	0.0941672	-2.91698	0.00353439	0.0328416	ZBTB8OS
	ENSG00000114021	501.903	-0.274727	-1.20976	0.0947877	-2.89834	0.0037514	0.0343617	NIT2
	ENSG00000198276	334.043	-0.275069	-1.21005	0.0959637	-2.86639	0.00415184	0.0369174	UCKL1
	ENSG00000087077	1472.27	-0.275086	-1.21007	0.0806291	-3.41174	0.000645491	0.00950408	TRIP6
	ENSG00000126522	744.686	-0.275681	-1.21057	0.0879319	-3.13517	0.00171757	0.019254	ASL
	ENSG00000157911	351.105	-0.276257	-1.21105	0.0758753	-3.64094	0.000271647	0.00498784	PEX10
	ENSG00000164933	685.154	-0.277343	-1.21196	0.0785796	-3.52945	0.000416424	0.00695147	SLC25A32
	ENSG00000168495	785.574	-0.277836	-1.21238	0.0928662	-2.99179	0.00277349	0.0273042	POLR3D
	ENSG00000125656	531.133	-0.278058	-1.21256	0.08283	-3.35697	0.000788016	0.0109577	CLPP
	ENSG00000107404	1317.19	-0.27809	-1.21259	0.0912221	-3.0485	0.00229987	0.0239803	DVL1
	ENSG00000177311	1968.04	-0.278165	-1.21265	0.0746187	-3.72781	0.000193148	0.00385237	ZBTB38
	ENSG00000182197	4823.46	-0.27928	-1.21359	0.0508473	-5.49252	3.96231e-08	4.97883e-06	EXT1
	ENSG00000136045	1386.9	-0.27983	-1.21405	0.0521425	-5.36665	8.02143e-08	8.79939e-06	PWP1
	ENSG00000147383	338.152	-0.279856	-1.21407	0.100166	-2.79392	0.00520736	0.0432289	NSDHL
	ENSG00000162517	856.983	-0.280902	-1.21495	0.0578048	-4.8595	1.17685e-06	7.60116e-05	PEF1
	ENSG00000075914	340.032	-0.281244	-1.21524	0.0815055	-3.45061	0.000559311	0.00858978	EXOSC7
	ENSG00000239672	1873.95	-0.281587	-1.21553	0.0758565	-3.71211	0.000205542	0.00403048	NME1
	ENSG00000104964	3090.61	-0.281838	-1.21574	0.0845914	-3.33176	0.000862984	0.0116862	AES
	ENSG00000104522	659.018	-0.282413	-1.21623	0.0918819	-3.07365	0.00211454	0.0225344	TSTA3
	ENSG00000171148	1353.87	-0.28306	-1.21677	0.0516535	-5.47999	4.25358e-08	5.1416e-06	TADA3
	ENSG00000059573	2483.99	-0.283252	-1.21693	0.0929565	-3.04714	0.00231028	0.0240276	ALDH18A1
	ENSG00000168090	1595.49	-0.283525	-1.21717	0.079718	-3.5566	0.000375692	0.00643472	COPS6
	ENSG00000157020	3472.16	-0.284033	-1.21759	0.0583359	-4.86892	1.12211e-06	7.35063e-05	SEC13
	ENSG00000205542	24575	-0.284163	-1.2177	0.0735328	-3.86444	0.000111344	0.002565	TMSB4X
	ENSG00000149923	1136.47	-0.284207	-1.21774	0.0672944	-4.22334	2.4071e-05	0.000792164	PPP4C
	ENSG00000156515	5457.79	-0.28489	-1.21832	0.0819402	-3.4768	0.000507439	0.00806186	HK1
	ENSG00000111328	4255.07	-0.285346	-1.2187	0.0664314	-4.29535	1.74419e-05	0.000624563	CDK2AP1
	ENSG00000175701	160.689	-0.285653	-1.21896	0.101374	-2.81781	0.00483519	0.0408917	MTLN
	ENSG00000242485	797.079	-0.285743	-1.21904	0.0695205	-4.11019	3.95326e-05	0.00115767	MRPL20
	ENSG00000138080	5522.08	-0.286544	-1.21971	0.0718605	-3.9875	6.6773e-05	0.00173132	EMILIN1
	ENSG00000269713	984.384	-0.286739	-1.21988	0.0661595	-4.33405	1.4639e-05	0.000535293	NBPF9
	ENSG00000176014	6527.95	-0.286883	-1.22	0.0971271	-2.95369	0.00314	0.0298664	TUBB6
	ENSG00000120896	1536.7	-0.287067	-1.22016	0.0832988	-3.44623	0.000568469	0.00866303	SORBS3
	ENSG00000123213	1415.74	-0.287546	-1.22056	0.104005	-2.76474	0.00569677	0.0461282	NLN
	ENSG00000117859	1028.33	-0.28782	-1.22079	0.0988065	-2.91297	0.00358013	0.0331443	OSBPL9
	ENSG00000179335	665.251	-0.288816	-1.22164	0.104896	-2.75335	0.0058988	0.0472109	CLK3
	ENSG00000174851	1269.01	-0.289051	-1.22184	0.097804	-2.95541	0.00312252	0.0297447	YIF1A
	ENSG00000139684	1850.86	-0.289795	-1.22247	0.0692746	-4.18329	2.87325e-05	0.000908787	ESD
	ENSG00000258289	733.467	-0.290429	-1.223	0.10096	-2.87667	0.00401893	0.0360946	CHURC1
	ENSG00000168291	1352.03	-0.292738	-1.22496	0.0787204	-3.71871	0.000200245	0.003971	PDHB
	ENSG00000171421	293.93	-0.293634	-1.22572	0.0802181	-3.66045	0.000251775	0.00474766	MRPL36
	ENSG00000135316	4426.37	-0.293775	-1.22584	0.0870658	-3.37417	0.000740377	0.0104851	SYNCRIP
	ENSG00000134697	1088.69	-0.294574	-1.22652	0.059402	-4.959	7.08574e-07	4.97153e-05	GNL2
	ENSG00000040633	660.106	-0.294749	-1.22667	0.0899086	-3.27832	0.00104427	0.0134145	PHF23
	ENSG00000133030	9040.63	-0.295251	-1.2271	0.100374	-2.9415	0.00326629	0.0307958	MPRIP
	ENSG00000002834	9490.77	-0.295541	-1.22734	0.0899012	-3.2874	0.00101119	0.0130868	LASP1
	ENSG00000164182	373.447	-0.295605	-1.2274	0.0949323	-3.11385	0.00184666	0.0203707	NDUFAF2
	ENSG00000179271	780.189	-0.296417	-1.22809	0.0558982	-5.3028	1.14037e-07	1.15898e-05	GADD45GIP1
	ENSG00000115234	1938.97	-0.297027	-1.22861	0.0414112	-7.17263	7.357e-13	5.64936e-10	SNX17
	ENSG00000172638	4626.07	-0.297603	-1.2291	0.080433	-3.70001	0.000215592	0.00418527	EFEMP2
	ENSG00000197712	3264.19	-0.297657	-1.22915	0.0943672	-3.15425	0.00160913	0.0183335	FAM114A1
	ENSG00000114026	247.871	-0.298447	-1.22982	0.103989	-2.87	0.00410474	0.0366454	OGG1
	ENSG00000102901	862.025	-0.298643	-1.22999	0.0929162	-3.21412	0.00130847	0.0157861	CENPT
	ENSG00000122565	2585.62	-0.299331	-1.23057	0.0709378	-4.21962	2.44713e-05	0.000803425	CBX3
	ENSG00000087088	1013.9	-0.299781	-1.23096	0.0800843	-3.74332	0.000181602	0.00367511	BAX
	ENSG00000262814	685.994	-0.299882	-1.23104	0.0911791	-3.28893	0.00100569	0.0130654	MRPL12
	ENSG00000104756	1624.33	-0.301014	-1.23201	0.08804	-3.41906	0.00062838	0.00930142	KCTD9
	ENSG00000117597	627.033	-0.301364	-1.23231	0.110062	-2.73812	0.00617913	0.0487866	UTP25
	ENSG00000120314	585.077	-0.304063	-1.23462	0.0992832	-3.06258	0.00219438	0.0231204	WDR55
	ENSG00000279765	230.128	-0.304306	-1.23482	0.10459	-2.90951	0.00362001	0.0333794
	ENSG00000111906	589.761	-0.304736	-1.23519	0.0862153	-3.5346	0.000408395	0.00685052	HDDC2
	ENSG00000129055	963.004	-0.305285	-1.23566	0.0946834	-3.22427	0.00126295	0.0154345	ANAPC13
	ENSG00000173457	2069.98	-0.305763	-1.23607	0.0992435	-3.08094	0.00206349	0.0221268	PPP1R14B
	ENSG00000102119	878.924	-0.306337	-1.23656	0.0885936	-3.45779	0.000544636	0.00843725	EMD
	ENSG00000101132	331.044	-0.307931	-1.23793	0.105734	-2.91233	0.00358748	0.0331682	PFDN4
	ENSG00000155506	4007.18	-0.309685	-1.23944	0.0721769	-4.29064	1.78158e-05	0.000633034	LARP1
	ENSG00000137936	964.479	-0.310046	-1.23975	0.106058	-2.92337	0.00346269	0.0322515	BCAR3
	ENSG00000115073	769.849	-0.310538	-1.24017	0.0907898	-3.4204	0.00062528	0.00929314	ACTR1B
	ENSG00000111229	3443.88	-0.310792	-1.24039	0.0618528	-5.0247	5.04232e-07	3.70718e-05	ARPC3
	ENSG00000131236	11157.4	-0.311439	-1.24094	0.0602905	-5.16564	2.39619e-07	2.00214e-05	CAP1
	ENSG00000149761	417.365	-0.311589	-1.24107	0.106835	-2.91654	0.00353941	0.0328416	NUDT22
	ENSG00000154059	636.518	-0.311808	-1.24126	0.0971523	-3.20948	0.00132976	0.0159687	IMPACT
	ENSG00000166170	825.055	-0.312297	-1.24168	0.0914575	-3.41467	0.000638603	0.00942024	BAG5
	ENSG00000180398	8048.73	-0.312464	-1.24183	0.0825132	-3.78684	0.000152575	0.00323824	MCFD2
	ENSG00000186522	1569.23	-0.31251	-1.24187	0.0895053	-3.49153	0.000480266	0.00778222	SEPT10
	ENSG00000144579	1207.36	-0.312766	-1.24209	0.092713	-3.37349	0.000742228	0.0105006	CTDSP1
	ENSG00000124570	1311.58	-0.31389	-1.24305	0.094691	-3.31489	0.00091679	0.0122356	SERPINB6
	ENSG00000144642	366.876	-0.314305	-1.24341	0.10588	-2.96851	0.00299248	0.0287742	RBMS3
	ENSG00000115091	7528.33	-0.315916	-1.2448	0.0821134	-3.84731	0.000119421	0.00270153	ACTR3
	ENSG00000164163	2008.54	-0.31598	-1.24486	0.0838177	-3.76985	0.000163347	0.00340028	ABCE1
	ENSG00000169288	271.572	-0.316664	-1.24545	0.103347	-3.06409	0.00218334	0.0230881	MRPL1
	ENSG00000118564	1417.74	-0.316802	-1.24557	0.116149	-2.72755	0.00638062	0.0499067	FBXL5
	ENSG00000103152	768.672	-0.316947	-1.24569	0.0994234	-3.18785	0.00143334	0.0168037	MPG
	ENSG00000100196	3603.37	-0.317919	-1.24653	0.067442	-4.71396	2.4295e-06	0.000135954	KDELR3
	ENSG00000188612	2302.92	-0.318435	-1.24698	0.0922928	-3.45027	0.00056003	0.00859128	SUMO2
	ENSG00000183010	1697.88	-0.318466	-1.247	0.0913595	-3.48586	0.000490555	0.00788572	PYCR1
	ENSG00000112514	1166.14	-0.322319	-1.25034	0.0990222	-3.25502	0.00113385	0.0142214	CUTA
	ENSG00000269190	391.216	-0.322415	-1.25042	0.118074	-2.73062	0.00632152	0.0496967	FBXO17
	ENSG00000126749	455.68	-0.323248	-1.25114	0.113278	-2.85359	0.00432287	0.0380093	EMG1
	ENSG00000167721	1482.05	-0.324126	-1.25191	0.0855736	-3.78768	0.000152058	0.00323824	TSR1
	ENSG00000166073	2957.29	-0.32442	-1.25216	0.101221	-3.20508	0.00135024	0.0161306	GPR176
	ENSG00000197451	2829.73	-0.325336	-1.25296	0.0935184	-3.47885	0.000503575	0.00803743	HNRNPAB
	ENSG00000090263	354.225	-0.325514	-1.25311	0.107904	-3.01669	0.00255549	0.0258201	MRPS33
	ENSG00000091986	34307.3	-0.325724	-1.25329	0.0950594	-3.42653	0.000611354	0.00913528	CCDC80
	ENSG00000140650	870.008	-0.325765	-1.25333	0.11529	-2.82561	0.00471906	0.0403134	PMM2
	ENSG00000169189	401.314	-0.326614	-1.25407	0.0825818	-3.95504	7.65228e-05	0.00192309	NSMCE1
	ENSG00000152767	2003.54	-0.326767	-1.2542	0.0809954	-4.0344	5.47426e-05	0.00150428	FARP1
	ENSG00000170854	630.165	-0.327592	-1.25492	0.0774031	-4.23229	2.31324e-05	0.000768596	RIOX2
	ENSG00000167460	39921.7	-0.327928	-1.25521	0.0950239	-3.45101	0.000558499	0.00858978	TPM4
	ENSG00000108829	5406.08	-0.32815	-1.2554	0.0521997	-6.28644	3.24818e-10	9.97697e-08	LRRC59
	ENSG00000126457	1564.79	-0.328338	-1.25557	0.0899183	-3.65151	0.000260702	0.00486949	PRMT1
	ENSG00000146386	327.124	-0.328539	-1.25574	0.0996158	-3.29806	0.000973549	0.012758	ABRACL
	ENSG00000167565	403.892	-0.328722	-1.2559	0.0819645	-4.01053	6.05818e-05	0.00161653	SERTAD3
	ENSG00000177469	22421.7	-0.329736	-1.25678	0.071951	-4.58278	4.58833e-06	0.000219446	CAVIN1
	ENSG00000067082	4031.58	-0.329903	-1.25693	0.0684124	-4.82227	1.41934e-06	8.83699e-05	KLF6
	ENSG00000109113	2109.24	-0.32997	-1.25699	0.0584482	-5.64552	1.64686e-08	2.37113e-06	RAB34
	ENSG00000144895	1317	-0.330456	-1.25741	0.0774282	-4.2679	1.97324e-05	0.000681359	EIF2A
	ENSG00000214706	682.875	-0.330588	-1.25753	0.0833919	-3.96428	7.36193e-05	0.0018747	IFRD2
	ENSG00000121774	2842.26	-0.331156	-1.25802	0.103125	-3.2112	0.00132182	0.0158872	KHDRBS1
	ENSG00000125841	850.778	-0.331685	-1.25848	0.116496	-2.84719	0.00441069	0.0383908	NRSN2
	ENSG00000118508	689.842	-0.332029	-1.25878	0.0721839	-4.59976	4.22983e-06	0.000208059	RAB32
	ENSG00000055044	791.788	-0.333653	-1.2602	0.0980653	-3.40236	0.000668077	0.00979232	NOP58
	ENSG00000173171	397.504	-0.33711	-1.26322	0.0850389	-3.96418	7.36479e-05	0.0018747	MTX1
	ENSG00000148468	984.598	-0.338703	-1.26462	0.11582	-2.92439	0.00345128	0.0321669	FAM171A1
	ENSG00000076513	2781.16	-0.339255	-1.2651	0.095258	-3.56143	0.000368841	0.0063647	ANKRD13A
	ENSG00000169972	234.944	-0.340156	-1.26589	0.093398	-3.642	0.000270525	0.00497895	PUSL1
	ENSG00000139842	1537.77	-0.34109	-1.26671	0.0960097	-3.55266	0.000381352	0.00650881	CUL4A
	ENSG00000171793	1360.25	-0.341453	-1.26703	0.0974749	-3.50299	0.00046007	0.00752555	CTPS1
	ENSG00000067221	362.777	-0.342387	-1.26785	0.0993172	-3.4474	0.000566003	0.00864452	STOML1
	ENSG00000071127	11470.5	-0.343502	-1.26883	0.0900251	-3.81563	0.000135836	0.00298493	WDR1
	ENSG00000188917	247.069	-0.343779	-1.26908	0.121232	-2.83572	0.00457219	0.0394487	TRMT2B
	ENSG00000136279	2115.18	-0.343967	-1.26924	0.065611	-5.24252	1.58397e-07	1.50991e-05	DBNL
	ENSG00000159840	7476.9	-0.345081	-1.27022	0.105857	-3.25987	0.00111462	0.0140954	ZYX
	ENSG00000166333	3434.82	-0.345291	-1.27041	0.0845106	-4.08577	4.39312e-05	0.00126768	ILK
	ENSG00000164022	849.365	-0.34585	-1.2709	0.096365	-3.58896	0.000332005	0.00584583	AIMP1
	ENSG00000164897	333.029	-0.347221	-1.27211	0.101473	-3.42182	0.000622029	0.00925478	TMUB1
	ENSG00000142227	3556.13	-0.347801	-1.27262	0.0633045	-5.4941	3.92705e-08	4.97883e-06	EMP3
	ENSG00000007866	629.594	-0.347844	-1.27266	0.122737	-2.83405	0.00459616	0.0396061	TEAD3
	ENSG00000102781	775.798	-0.349015	-1.27369	0.11466	-3.0439	0.00233531	0.0241969	KATNAL1
	ENSG00000111450	1000.46	-0.349536	-1.27415	0.11596	-3.01427	0.002576	0.0259629	STX2
	ENSG00000041880	536.979	-0.350152	-1.2747	0.126719	-2.76323	0.00572328	0.0463156	PARP3
	ENSG00000124356	585.355	-0.350301	-1.27483	0.117722	-2.97567	0.00292351	0.0283769	STAMBP
	ENSG00000175550	3203.7	-0.350353	-1.27487	0.103075	-3.39902	0.000676283	0.00984993	DRAP1
	ENSG00000102317	6426.85	-0.350832	-1.2753	0.0900112	-3.89765	9.71325e-05	0.00230681	RBM3
	ENSG00000113615	1836.14	-0.350921	-1.27538	0.0891883	-3.93461	8.33324e-05	0.00204224	SEC24A
	ENSG00000165732	3020.9	-0.350925	-1.27538	0.0713919	-4.91547	8.85684e-07	6.03051e-05	DDX21
	ENSG00000184900	1809.44	-0.35095	-1.2754	0.107048	-3.27842	0.00104388	0.0134145	SUMO3
	ENSG00000179262	1376.47	-0.352359	-1.27665	0.106965	-3.29415	0.000987194	0.0128848	RAD23A
	ENSG00000141753	28712.9	-0.352572	-1.27683	0.126281	-2.79197	0.00523889	0.0433382	IGFBP4
	ENSG00000053501	167.309	-0.353737	-1.27787	0.11424	-3.09644	0.00195861	0.0212329	USE1
	ENSG00000076242	624.711	-0.353871	-1.27799	0.0908287	-3.89603	9.77807e-05	0.00231823	MLH1
	ENSG00000174282	1816.23	-0.354758	-1.27877	0.0836868	-4.23912	2.24399e-05	0.000754658	ZBTB4
	ENSG00000108788	976.214	-0.35516	-1.27913	0.0714397	-4.97147	6.64467e-07	4.68585e-05	MLX
	ENSG00000185222	1676.78	-0.356031	-1.2799	0.0690226	-5.15818	2.49361e-07	2.06387e-05	TCEAL9
	ENSG00000001460	155.452	-0.356226	-1.28007	0.114937	-3.09931	0.00193971	0.0211938	STPG1
	ENSG00000148334	535.275	-0.357667	-1.28135	0.104621	-3.4187	0.000629202	0.00930142	PTGES2
	ENSG00000177879	1718.89	-0.357775	-1.28145	0.102452	-3.4921	0.000479233	0.00778222	AP3S1
	ENSG00000103381	818.831	-0.358169	-1.2818	0.0843394	-4.24677	2.16879e-05	0.000736537	CPPED1
	ENSG00000176102	469.318	-0.358239	-1.28186	0.0996963	-3.5933	0.000326515	0.00577122	CSTF3
	ENSG00000162704	4999.29	-0.358896	-1.28244	0.0800694	-4.48231	7.38377e-06	0.000309268	ARPC5
	ENSG00000171055	1097.68	-0.360222	-1.28362	0.108514	-3.31959	0.000901483	0.0120739	FEZ2
	ENSG00000108424	6855.18	-0.361056	-1.28436	0.118886	-3.037	0.00238945	0.0246103	KPNB1
	ENSG00000114853	634.604	-0.361786	-1.28502	0.131653	-2.74803	0.00599549	0.0476527	ZBTB47
	ENSG00000165533	448.611	-0.362201	-1.28539	0.114792	-3.15528	0.00160346	0.0182863	TTC8
	ENSG00000125458	289.081	-0.363356	-1.28642	0.125377	-2.8981	0.00375426	0.0343652	NT5C
	ENSG00000251493	1352.99	-0.363604	-1.28664	0.118358	-3.07208	0.00212571	0.0226012	FOXD1
	ENSG00000102897	262.41	-0.364138	-1.28711	0.123264	-2.95414	0.00313546	0.0298474	LYRM1
	ENSG00000127526	2217.39	-0.365172	-1.28804	0.121454	-3.00667	0.00264124	0.0264059	SLC35E1
	ENSG00000104231	306.758	-0.366428	-1.28916	0.103163	-3.55193	0.000382416	0.00651758	ZFAND1
	ENSG00000170004	2486.45	-0.366698	-1.2894	0.0844159	-4.34394	1.39951e-05	0.000517219	CHD3
	ENSG00000239697	220.508	-0.367713	-1.29031	0.132781	-2.76932	0.00561727	0.0456449	TNFSF12
	ENSG00000144655	405.745	-0.368669	-1.29116	0.13249	-2.78261	0.00539232	0.0443119	CSRNP1
	ENSG00000108479	219.525	-0.368761	-1.29124	0.119892	-3.07578	0.00209951	0.0224462	GALK1
	ENSG00000066697	900.901	-0.369228	-1.29166	0.110621	-3.33778	0.000844515	0.0115231	MSANTD3
	ENSG00000134330	630.025	-0.369882	-1.29225	0.0975242	-3.79272	0.000149007	0.00321212	IAH1
	ENSG00000116212	687.141	-0.370858	-1.29312	0.0770738	-4.81172	1.49634e-06	9.07122e-05	LRRC42
	ENSG00000146426	385.678	-0.374624	-1.2965	0.0899795	-4.16343	3.13496e-05	0.000969383	TIAM2
	ENSG00000125459	602.304	-0.37485	-1.2967	0.106487	-3.52013	0.000431328	0.00711435	MSTO1
	ENSG00000140950	895.003	-0.377459	-1.29905	0.126808	-2.97662	0.00291445	0.02833	MEAK7
	ENSG00000180964	1024.17	-0.378902	-1.30035	0.0655181	-5.78316	7.33107e-09	1.25099e-06	TCEAL8
	ENSG00000159267	654.502	-0.380712	-1.30199	0.120465	-3.16034	0.00157583	0.0180718	HLCS
	ENSG00000174099	3547.61	-0.381166	-1.30239	0.135832	-2.80616	0.00501362	0.0419481	MSRB3
	ENSG00000185753	275.773	-0.382495	-1.30359	0.115954	-3.29867	0.000971435	0.0127514	CXorf38
	ENSG00000140937	9765.31	-0.385018	-1.30588	0.112174	-3.43234	0.000598393	0.00899021	CDH11
	ENSG00000105556	517.971	-0.385146	-1.30599	0.0845135	-4.55721	5.18366e-06	0.000241241	MIER2
	ENSG00000133313	1179.42	-0.385865	-1.30664	0.110604	-3.48872	0.000485336	0.00783877	CNDP2
	ENSG00000143933	13122.9	-0.385885	-1.30666	0.0761199	-5.06944	3.98991e-07	3.06381e-05	CALM2
	ENSG00000165494	656.406	-0.386395	-1.30712	0.11112	-3.47727	0.000506544	0.00805691	PCF11
	ENSG00000183386	526.324	-0.38693	-1.30761	0.109373	-3.53771	0.00040362	0.0067869	FHL3
	ENSG00000037241	418.238	-0.387354	-1.30799	0.111871	-3.4625	0.000535176	0.00836787	RPL26L1
	ENSG00000133816	11373.4	-0.388185	-1.30875	0.118188	-3.28447	0.00102174	0.013174	MICAL2
	ENSG00000152492	1235.67	-0.389843	-1.31025	0.120134	-3.24507	0.00117421	0.0146215	CCDC50
	ENSG00000133121	903.492	-0.390472	-1.31082	0.101541	-3.84546	0.000120328	0.00271318	STARD13
	ENSG00000162852	633.017	-0.390591	-1.31093	0.0951019	-4.10708	4.00689e-05	0.00116842	CNST
	ENSG00000103494	421.345	-0.391217	-1.3115	0.139952	-2.79537	0.00518411	0.0430618	RPGRIP1L
	ENSG00000140859	800.829	-0.391941	-1.31216	0.0986766	-3.97198	7.12786e-05	0.00182109	KIFC3
	ENSG00000115539	338.946	-0.392071	-1.31228	0.09857	-3.97759	6.96186e-05	0.00179193	PDCL3
	ENSG00000114423	1829.55	-0.392814	-1.31295	0.102362	-3.8375	0.000124293	0.00278441	CBLB
	ENSG00000174989	519.539	-0.39302	-1.31314	0.135784	-2.89444	0.00379835	0.034654	FBXW8
	ENSG00000136877	731.174	-0.393654	-1.31372	0.103151	-3.81629	0.000135473	0.0029817	FPGS
	ENSG00000119522	253.935	-0.394744	-1.31471	0.128838	-3.06388	0.00218487	0.0230881	DENND1A
	ENSG00000196507	663.25	-0.394987	-1.31493	0.126242	-3.12881	0.00175513	0.0195817	TCEAL3
	ENSG00000172086	581.352	-0.396348	-1.31617	0.137497	-2.8826	0.00394405	0.0356072	KRCC1
	ENSG00000122970	301.012	-0.396406	-1.31622	0.141588	-2.79971	0.00511488	0.0426148	IFT81
	ENSG00000139278	9843.36	-0.39664	-1.31644	0.130764	-3.03325	0.00241931	0.0247885	GLIPR1
	ENSG00000111186	2565.49	-0.396681	-1.31648	0.133159	-2.97901	0.0028918	0.0282172	WNT5B
	ENSG00000176155	332.987	-0.397119	-1.31688	0.143744	-2.76268	0.00573296	0.0463669	CCDC57
	ENSG00000111196	296.102	-0.397796	-1.31749	0.1357	-2.93143	0.00337409	0.0315753	MAGOHB
	ENSG00000150756	191.178	-0.398815	-1.31842	0.10608	-3.75958	0.000170197	0.00349995	FAM173B
	ENSG00000182518	106.139	-0.399735	-1.31926	0.13429	-2.97665	0.00291415	0.02833	FAM104B
	ENSG00000158042	1097.92	-0.400035	-1.31954	0.120123	-3.33021	0.000867805	0.0117366	MRPL17
	ENSG00000136783	657.652	-0.400148	-1.31964	0.124505	-3.21392	0.00130935	0.0157861	NIPSNAP3A
	ENSG00000128050	2930.52	-0.400731	-1.32018	0.143821	-2.78632	0.00533097	0.0439384	PAICS
	ENSG00000197879	6754.58	-0.401899	-1.32125	0.0883563	-4.54862	5.39997e-06	0.000247081	MYO1C
	ENSG00000146143	345.129	-0.402954	-1.32221	0.125146	-3.21987	0.00128249	0.0156044	PRIM2
	ENSG00000187189	688.371	-0.402957	-1.32222	0.119417	-3.37438	0.000739811	0.0104851	TSPYL4
	ENSG00000101608	8002.31	-0.404085	-1.32325	0.1336	-3.02459	0.00248968	0.0253405	MYL12A
	ENSG00000132669	523.61	-0.404397	-1.32354	0.129066	-3.13324	0.00172887	0.0193493	RIN2
	ENSG00000102172	2028.29	-0.407165	-1.32608	0.12538	-3.24746	0.00116441	0.0145388	SMS
	ENSG00000145349	2071.93	-0.407448	-1.32634	0.131065	-3.10874	0.00187885	0.0206435	CAMK2D
	ENSG00000117411	1712.95	-0.407818	-1.32668	0.0507763	-8.03166	9.61647e-16	1.47688e-12	B4GALT2
	ENSG00000182704	837.053	-0.409367	-1.3281	0.132816	-3.0822	0.00205475	0.0220845	TSKU
	ENSG00000120913	1459.28	-0.409468	-1.3282	0.079992	-5.11886	3.07382e-07	2.47014e-05	PDLIM2
	ENSG00000114850	8449.72	-0.410229	-1.3289	0.127057	-3.22869	0.00124358	0.0152518	SSR3
	ENSG00000065308	6772.61	-0.413467	-1.33188	0.144851	-2.85444	0.00431131	0.0379318	TRAM2
	ENSG00000068784	327.797	-0.414024	-1.3324	0.118677	-3.48866	0.000485457	0.00783877	SRBD1
	ENSG00000196526	2870.69	-0.415837	-1.33407	0.124813	-3.33168	0.00086323	0.0116862	AFAP1
	ENSG00000140006	164.718	-0.416156	-1.33437	0.112522	-3.69845	0.000216919	0.00420513	WDR89
	ENSG00000102178	598.897	-0.416256	-1.33446	0.0822443	-5.06121	4.16593e-07	3.16382e-05	UBL4A
	ENSG00000105976	2988.51	-0.416304	-1.3345	0.15138	-2.75006	0.00595841	0.0474955	MET
	ENSG00000173821	1487.45	-0.416433	-1.33462	0.136335	-3.05448	0.00225455	0.02359	RNF213
	ENSG00000212747	545.208	-0.416558	-1.33474	0.0713774	-5.83599	5.34733e-09	9.72511e-07	RTL8B
	ENSG00000145901	1501.71	-0.417112	-1.33525	0.0895646	-4.65711	3.20682e-06	0.000164776	TNIP1
	ENSG00000116337	1381.21	-0.417386	-1.33551	0.145439	-2.86984	0.00410677	0.0366454	AMPD2
	ENSG00000183688	1055.8	-0.417671	-1.33577	0.128774	-3.24344	0.00118095	0.0146923	RFLNB
	ENSG00000109519	833.481	-0.417718	-1.33581	0.108487	-3.85042	0.000117918	0.00267628	GRPEL1
	ENSG00000038210	572.475	-0.418576	-1.33661	0.0981711	-4.26374	2.01036e-05	0.000690678	PI4K2B
	ENSG00000197043	8211.23	-0.420888	-1.33875	0.0887261	-4.74368	2.09872e-06	0.000121374	ANXA6
	ENSG00000278259	707.524	-0.42097	-1.33883	0.127495	-3.30185	0.000960503	0.0126439	MYO19
	ENSG00000117519	5942.65	-0.42133	-1.33916	0.117497	-3.58587	0.000335952	0.00587622	CNN3
	ENSG00000122335	307.357	-0.422537	-1.34028	0.146241	-2.88932	0.00386073	0.0350151	SERAC1
	ENSG00000285976	1530.69	-0.424812	-1.3424	0.0966013	-4.39758	1.09464e-05	0.000428874
	ENSG00000105971	2156.89	-0.427144	-1.34457	0.120604	-3.54171	0.000397543	0.00671741	CAV2
	ENSG00000100842	567.087	-0.427311	-1.34473	0.143335	-2.98121	0.00287111	0.0280654	EFS
	ENSG00000166130	1895.07	-0.427468	-1.34487	0.0895544	-4.77328	1.8125e-06	0.000107061	IKBIP
	ENSG00000168575	1078.89	-0.427785	-1.34517	0.134731	-3.17512	0.00149777	0.0174114	SLC20A2
	ENSG00000105974	15975.7	-0.427913	-1.34529	0.139697	-3.06315	0.00219019	0.0231204	CAV1
	ENSG00000143179	821.232	-0.428281	-1.34563	0.0988067	-4.33453	1.4607e-05	0.000535293	UCK2
	ENSG00000119812	2376.31	-0.428724	-1.34604	0.0959859	-4.46653	7.95002e-06	0.000328016	FAM98A
	ENSG00000120437	396.444	-0.428758	-1.34607	0.147309	-2.91061	0.00360728	0.0333287	ACAT2
	ENSG00000108179	914.441	-0.428972	-1.34627	0.121217	-3.53886	0.000401852	0.00676949	PPIF
	ENSG00000119865	613.247	-0.42968	-1.34693	0.155383	-2.7653	0.00568708	0.0460767	CNRIP1
	ENSG00000186575	1082.19	-0.431485	-1.34862	0.108445	-3.97883	6.92542e-05	0.00178588	NF2
	ENSG00000241127	159.322	-0.431631	-1.34876	0.111271	-3.87911	0.000104838	0.00244363	YAE1
	ENSG00000074657	1535.62	-0.433181	-1.35021	0.112969	-3.8345	0.00012582	0.00280497	ZNF532
	ENSG00000164051	135.983	-0.435352	-1.35224	0.133577	-3.25919	0.0011173	0.0141035	CCDC51
	ENSG00000198648	1077.18	-0.43634	-1.35317	0.0973838	-4.48062	7.44274e-06	0.000310796	STK39
	ENSG00000012061	1415.91	-0.437223	-1.354	0.101583	-4.3041	1.67663e-05	0.00060313	ERCC1
	ENSG00000163110	6159.79	-0.438076	-1.3548	0.130568	-3.35516	0.00079318	0.0109963	PDLIM5
	ENSG00000170153	454.628	-0.438603	-1.35529	0.143727	-3.05164	0.00227597	0.0237781	RNF150
	ENSG00000065150	4845	-0.439504	-1.35614	0.0826661	-5.31662	1.05713e-07	1.09862e-05	IPO5
	ENSG00000169241	302.771	-0.439619	-1.35625	0.12304	-3.57299	0.000352934	0.00611977	SLC50A1
	ENSG00000184178	1054.46	-0.439979	-1.35659	0.131565	-3.34419	0.000825247	0.0113273	SCFD2
	ENSG00000197785	859.259	-0.441287	-1.35782	0.105102	-4.19865	2.68513e-05	0.000865126	ATAD3A
	ENSG00000140350	1367.73	-0.441328	-1.35785	0.122128	-3.61365	0.000301913	0.00542384	ANP32A
	ENSG00000112210	1567.71	-0.44218	-1.35866	0.146951	-3.00903	0.00262084	0.0262731	RAB23
	ENSG00000079739	2452.02	-0.44473	-1.36106	0.137791	-3.22756	0.0012485	0.0152985	PGM1
	ENSG00000142252	169.546	-0.44562	-1.3619	0.131479	-3.38929	0.000700744	0.0101421	GEMIN7
	ENSG00000187678	446.58	-0.44577	-1.36204	0.115559	-3.85751	0.000114549	0.00262571	SPRY4
	ENSG00000125375	111.56	-0.446337	-1.36258	0.126427	-3.5304	0.00041493	0.00694598	DMAC2L
	ENSG00000125430	367.74	-0.446655	-1.36288	0.160918	-2.77567	0.00550873	0.0449213	HS3ST3B1
	ENSG00000198841	145.674	-0.44684	-1.36305	0.141995	-3.14687	0.00165028	0.0186969	KTI12
	ENSG00000067057	5285.71	-0.446857	-1.36307	0.156061	-2.86335	0.00419187	0.0371888	PFKP
	ENSG00000123353	330.229	-0.447159	-1.36335	0.105358	-4.2442	2.19375e-05	0.000741514	ORMDL2
	ENSG00000063601	474.546	-0.448521	-1.36464	0.149213	-3.00591	0.00264785	0.0264059	MTMR1
	ENSG00000175792	687.08	-0.451458	-1.36742	0.121683	-3.71012	0.000207164	0.00404438	RUVBL1
	ENSG00000116863	584.475	-0.451522	-1.36748	0.100233	-4.50471	6.64625e-06	0.000283532	ADPRHL2
	ENSG00000038382	5317.32	-0.453111	-1.36899	0.086512	-5.23755	1.62718e-07	1.53e-05	TRIO
	ENSG00000090097	774.901	-0.453591	-1.36944	0.107156	-4.23298	2.30612e-05	0.000768596	PCBP4
	ENSG00000113460	379.89	-0.455603	-1.37136	0.123675	-3.68388	0.000229707	0.00442202	BRIX1
	ENSG00000235162	2966.89	-0.456112	-1.37184	0.106323	-4.28988	1.78767e-05	0.000633568	C12orf75
	ENSG00000148803	73.977	-0.457161	-1.37284	0.153652	-2.9753	0.00292701	0.028391	FUOM
	ENSG00000072110	14722.6	-0.457828	-1.37347	0.0997064	-4.59176	4.39527e-06	0.000214541	ACTN1
	ENSG00000153391	170.215	-0.459528	-1.37509	0.162674	-2.82484	0.00473046	0.0403857	INO80C
	ENSG00000151422	672.541	-0.459871	-1.37542	0.158327	-2.90457	0.00367757	0.0338191	FER
	ENSG00000101040	614.197	-0.460255	-1.37578	0.124013	-3.71135	0.000206161	0.00403048	ZMYND8
	ENSG00000162520	1811.13	-0.460257	-1.37579	0.108839	-4.22879	2.34955e-05	0.000776926	SYNC
	ENSG00000187676	585.551	-0.460777	-1.37628	0.153389	-3.00398	0.00266477	0.0265347	B3GLCT
	ENSG00000154928	319.737	-0.461039	-1.37653	0.159162	-2.89668	0.00377138	0.034499	EPHB1
	ENSG00000155755	768.474	-0.461391	-1.37687	0.114235	-4.03894	5.36924e-05	0.00148612	TMEM237
	ENSG00000206053	1235.08	-0.462233	-1.37767	0.157391	-2.93686	0.00331557	0.0311966	JPT2
	ENSG00000169955	196.318	-0.462768	-1.37818	0.127104	-3.64086	0.000271729	0.00498784	ZNF747
	ENSG00000120341	224.094	-0.463297	-1.37869	0.162582	-2.84962	0.00437713	0.0381979	SEC16B
	ENSG00000156113	3151.5	-0.464434	-1.37977	0.14766	-3.1453	0.00165919	0.018767	KCNMA1
	ENSG00000075618	5214.24	-0.465822	-1.3811	0.0821681	-5.66914	1.43514e-08	2.17984e-06	FSCN1
	ENSG00000128591	5437.05	-0.469113	-1.38426	0.143362	-3.27222	0.00106705	0.0136563	FLNC
	ENSG00000169857	446.263	-0.469287	-1.38443	0.118452	-3.96184	7.43748e-05	0.00188972	AVEN
	ENSG00000134954	1921.6	-0.471426	-1.38648	0.0970993	-4.85509	1.20334e-06	7.70551e-05	ETS1
	ENSG00000100522	2388.43	-0.471532	-1.38658	0.166858	-2.82596	0.00471398	0.0403134	GNPNAT1
	ENSG00000073921	6711.96	-0.47211	-1.38714	0.0977846	-4.82806	1.37871e-06	8.70161e-05	PICALM
	ENSG00000110880	8035.86	-0.47257	-1.38758	0.0947261	-4.9888	6.07543e-07	4.32858e-05	CORO1C
	ENSG00000181026	563.949	-0.47371	-1.38867	0.149032	-3.17858	0.00147996	0.0172771	AEN
	ENSG00000158483	113.3	-0.474558	-1.38949	0.152806	-3.10563	0.00189874	0.0208289	FAM86C1
	ENSG00000144810	22189.8	-0.474767	-1.38969	0.137956	-3.44143	0.000578644	0.00878903	COL8A1
	ENSG00000177606	2357.57	-0.474801	-1.38973	0.146953	-3.23098	0.00123367	0.0151842	JUN
	ENSG00000141526	6104.77	-0.477501	-1.39233	0.174473	-2.73683	0.00620348	0.048913	SLC16A3
	ENSG00000164932	2448.2	-0.477621	-1.39245	0.130953	-3.64727	0.000265038	0.00490451	CTHRC1
	ENSG00000152661	11888.6	-0.478073	-1.39288	0.118968	-4.01851	5.8568e-05	0.00157803	GJA1
	ENSG00000102024	7145.63	-0.478728	-1.39351	0.0957066	-5.00203	5.6729e-07	4.0839e-05	PLS3
	ENSG00000112208	888.821	-0.478901	-1.39368	0.121908	-3.92839	8.55168e-05	0.00208468	BAG2
	ENSG00000149743	285.412	-0.479459	-1.39422	0.14928	-3.21182	0.00131899	0.0158669	TRPT1
	ENSG00000122644	282.761	-0.4798	-1.39455	0.133214	-3.60173	0.000316102	0.00560869	ARL4A
	ENSG00000214765	133.272	-0.480023	-1.39477	0.168754	-2.84451	0.00444798	0.0385213	SEPT7P2
	ENSG00000150630	4395.11	-0.480281	-1.39502	0.122937	-3.90672	9.35584e-05	0.00223344	VEGFC
	ENSG00000033867	1721.37	-0.480779	-1.3955	0.168541	-2.85258	0.00433655	0.0380812	SLC4A7
	ENSG00000160991	1129.63	-0.480913	-1.39563	0.102295	-4.70125	2.58568e-06	0.000141823	ORAI2
	ENSG00000105137	1437.88	-0.481959	-1.39664	0.0789767	-6.10255	1.04389e-09	2.62339e-07	SYDE1
	ENSG00000164010	261.21	-0.482097	-1.39677	0.12611	-3.82282	0.000131935	0.00293184	ERMAP
	ENSG00000013619	760.269	-0.482809	-1.39746	0.114783	-4.20627	2.59622e-05	0.000840396	MAMLD1
	ENSG00000128641	8374.14	-0.487878	-1.40238	0.096347	-5.06376	4.11072e-07	3.13914e-05	MYO1B
	ENSG00000104884	1125.83	-0.487912	-1.40241	0.117165	-4.1643	3.1231e-05	0.000967882	ERCC2
	ENSG00000108641	150.963	-0.489711	-1.40416	0.130979	-3.73885	0.000184866	0.00371938	B9D1
	ENSG00000107937	1364.25	-0.49013	-1.40457	0.0973044	-5.03708	4.7268e-07	3.51257e-05	GTPBP4
	ENSG00000094916	2050.64	-0.491376	-1.40579	0.1534	-3.20323	0.00135895	0.0162066	CBX5
	ENSG00000052802	897.285	-0.491491	-1.4059	0.145187	-3.38523	0.000711185	0.0102118	MSMO1
	ENSG00000110876	106.884	-0.492247	-1.40663	0.142008	-3.46633	0.000527608	0.00827764	SELPLG
	ENSG00000152223	2545.94	-0.49377	-1.40812	0.134226	-3.67864	0.00023448	0.00450137	EPG5
	ENSG00000197557	206.846	-0.495519	-1.40983	0.145398	-3.40801	0.000654385	0.00961203	TTC30A
	ENSG00000235194	117.461	-0.495616	-1.40992	0.161305	-3.07254	0.00212242	0.0225836	PPP1R3E
	ENSG00000149823	618	-0.496827	-1.41111	0.143176	-3.47003	0.000520392	0.00822981	VPS51
	ENSG00000129911	487.824	-0.498992	-1.41323	0.131586	-3.79215	0.000149352	0.00321212	KLF16
	ENSG00000122786	45283.2	-0.499391	-1.41362	0.155672	-3.20798	0.00133672	0.0160383	CALD1
	ENSG00000150938	11263.5	-0.499583	-1.41381	0.131933	-3.78665	0.000152695	0.00323824	CRIM1
	ENSG00000106484	2761.34	-0.500924	-1.41512	0.150793	-3.32193	0.00089396	0.0119964	MEST
	ENSG00000166484	780.471	-0.501358	-1.41555	0.14641	-3.42434	0.000616292	0.00918919	MAPK7
	ENSG00000175573	1090.35	-0.502336	-1.4165	0.103289	-4.86342	1.15376e-06	7.52231e-05	C11orf68
	ENSG00000164306	132.304	-0.50267	-1.41683	0.17279	-2.90914	0.00362428	0.0333966	PRIMPOL
	ENSG00000115875	1391.86	-0.502942	-1.4171	0.120469	-4.17487	2.98162e-05	0.000934511	SRSF7
	ENSG00000103489	5075.99	-0.50505	-1.41917	0.183193	-2.75692	0.00583485	0.0468303	XYLT1
	ENSG00000107020	242.155	-0.505423	-1.41954	0.125918	-4.0139	5.9723e-05	0.00159979	PLGRKT
	ENSG00000151353	361.186	-0.506346	-1.42045	0.0949161	-5.33467	9.57166e-08	1.00227e-05	TMEM18
	ENSG00000070495	623.825	-0.506633	-1.42073	0.106991	-4.73529	2.18745e-06	0.000125456	JMJD6
	ENSG00000104356	334.418	-0.507979	-1.42206	0.184137	-2.75871	0.00580306	0.0467042	POP1
	ENSG00000120254	1335.52	-0.508117	-1.42219	0.105348	-4.82324	1.41241e-06	8.83365e-05	MTHFD1L
	ENSG00000214013	409.556	-0.509201	-1.42326	0.10629	-4.79067	1.66224e-06	9.9461e-05	GANC
	ENSG00000105808	623.914	-0.509648	-1.4237	0.163129	-3.12421	0.00178282	0.0198407	RASA4
	ENSG00000169871	801.39	-0.510833	-1.42487	0.0997262	-5.12236	3.0174e-07	2.45332e-05	TRIM56
	ENSG00000176108	537.439	-0.511673	-1.4257	0.186341	-2.7459	0.00603453	0.0478538	CHMP6
	ENSG00000166250	8342.35	-0.512322	-1.42634	0.134489	-3.80939	0.000139309	0.00304672	CLMP
	ENSG00000184719	115.796	-0.515056	-1.42905	0.157757	-3.26487	0.00109515	0.0139128	RNLS
	ENSG00000140416	34701.3	-0.516396	-1.43038	0.131067	-3.93995	8.14986e-05	0.00200797	TPM1
	ENSG00000168569	143.896	-0.516482	-1.43046	0.177492	-2.90989	0.00361552	0.0333794	TMEM223
	ENSG00000162614	1018.21	-0.516526	-1.43051	0.176401	-2.92813	0.00341003	0.0318469	NEXN
	ENSG00000143321	3864.53	-0.520776	-1.43473	0.114473	-4.54932	5.38201e-06	0.000247081	HDGF
	ENSG00000163171	5329.99	-0.523384	-1.43732	0.111893	-4.67754	2.90333e-06	0.000152007	CDC42EP3
	ENSG00000103274	253.342	-0.5234	-1.43734	0.095772	-5.46506	4.62755e-08	5.51396e-06	NUBP1
	ENSG00000117143	4379.7	-0.523457	-1.43739	0.111443	-4.69709	2.63889e-06	0.000144169	UAP1
	ENSG00000277443	6740.27	-0.524508	-1.43844	0.128998	-4.06603	4.78214e-05	0.0013685	MARCKS
	ENSG00000103507	957.742	-0.5251	-1.43903	0.171959	-3.05363	0.0022609	0.0236386	BCKDK
	ENSG00000144843	182.066	-0.527746	-1.44168	0.136343	-3.87073	0.000108512	0.00252076	ADPRH
	ENSG00000129317	736.482	-0.528258	-1.44219	0.125315	-4.21545	2.49278e-05	0.000814542	PUS7L
	ENSG00000101134	371.878	-0.530262	-1.44419	0.187989	-2.8207	0.00479188	0.0407089	DOK5
	ENSG00000165512	290.269	-0.532235	-1.44617	0.121278	-4.38856	1.14101e-05	0.000442909	ZNF22
	ENSG00000029153	1104.93	-0.532803	-1.44674	0.180234	-2.95617	0.00311485	0.0297447	ARNTL2
	ENSG00000275074	154.953	-0.532832	-1.44677	0.149654	-3.56043	0.000370245	0.00637534	NUDT18
	ENSG00000133818	1214.56	-0.533405	-1.44734	0.105978	-5.03316	4.82457e-07	3.56605e-05	RRAS2
	ENSG00000151876	124.306	-0.535976	-1.44992	0.15376	-3.48579	0.000490679	0.00788572	FBXO4
	ENSG00000148840	828.672	-0.540632	-1.45461	0.128386	-4.211	2.54242e-05	0.000826855	PPRC1
	ENSG00000177425	1778.97	-0.542686	-1.45668	0.145086	-3.74044	0.000183702	0.00370135	PAWR
	ENSG00000188641	495.045	-0.544456	-1.45847	0.127027	-4.28615	1.81799e-05	0.000641028	DPYD
	ENSG00000137691	90.9358	-0.545086	-1.45911	0.190747	-2.85764	0.00426801	0.0376708	CFAP300
	ENSG00000100644	11532.5	-0.546647	-1.46069	0.184492	-2.96299	0.00304665	0.0291424	HIF1A
	ENSG00000121281	980.873	-0.546945	-1.46099	0.0986398	-5.54488	2.94161e-08	3.94747e-06	ADCY7
	ENSG00000165996	427.636	-0.549162	-1.46324	0.126097	-4.35508	1.33019e-05	0.000498261	HACD1
	ENSG00000064933	247.654	-0.550378	-1.46447	0.0917068	-6.0015	1.95503e-09	4.03681e-07	PMS1
	ENSG00000160972	437.176	-0.551193	-1.4653	0.163536	-3.37047	0.000750403	0.0105837	PPP1R16A
	ENSG00000168994	2166.44	-0.551829	-1.46594	0.138658	-3.97979	6.89749e-05	0.001782	PXDC1
	ENSG00000179820	3536.92	-0.555821	-1.47	0.174763	-3.18043	0.00147057	0.0171819	MYADM
	ENSG00000160050	75.3946	-0.557501	-1.47172	0.174098	-3.20223	0.00136369	0.016249	CCDC28B
	ENSG00000237172	633.093	-0.558567	-1.47281	0.082912	-6.73687	1.61835e-11	7.45628e-09	B3GNT9
	ENSG00000173442	1923.79	-0.559568	-1.47383	0.129597	-4.31774	1.57635e-05	0.000573375	EHBP1L1
	ENSG00000102038	1368.27	-0.561755	-1.47606	0.0945185	-5.94334	2.7927e-09	5.60603e-07	SMARCA1
	ENSG00000039560	2881.41	-0.562179	-1.4765	0.182817	-3.07509	0.00210437	0.022478	RAI14
	ENSG00000188130	390.258	-0.563271	-1.47762	0.111794	-5.03848	4.69239e-07	3.50585e-05	MAPK12
	ENSG00000124006	681.496	-0.564985	-1.47937	0.126514	-4.4658	7.9769e-06	0.000328145	OBSL1
	ENSG00000176720	829.338	-0.565588	-1.47999	0.0935683	-6.04465	1.49735e-09	3.50786e-07	BOK
	ENSG00000104524	286.052	-0.566333	-1.48076	0.135589	-4.17682	2.95608e-05	0.000928611	PYCR3
	ENSG00000173540	710.052	-0.566422	-1.48085	0.0870069	-6.51008	7.51121e-11	2.80594e-08	GMPPB
	ENSG00000103356	499.164	-0.56756	-1.48202	0.0907119	-6.25674	3.9312e-10	1.15611e-07	EARS2
	ENSG00000081923	3279.19	-0.567948	-1.48241	0.191855	-2.9603	0.00307335	0.0293775	ATP8B1
	ENSG00000188766	228.036	-0.569403	-1.48391	0.206473	-2.75776	0.00581994	0.0467693	SPRED3
	ENSG00000095383	804.628	-0.569432	-1.48394	0.12217	-4.661	3.14682e-06	0.000162296	TBC1D2
	ENSG00000164086	574.757	-0.571433	-1.486	0.0843897	-6.77136	1.2758e-11	6.27378e-09	DUSP7
	ENSG00000138382	337.368	-0.573054	-1.48767	0.112148	-5.10982	3.22462e-07	2.5666e-05	METTL5
	ENSG00000139160	52.0343	-0.573642	-1.48828	0.190915	-3.0047	0.00265842	0.0264922	ETFBKMT
	ENSG00000204381	526.643	-0.575485	-1.49018	0.114612	-5.02116	5.13611e-07	3.75615e-05	LAYN
	ENSG00000083535	283.138	-0.579098	-1.49392	0.107611	-5.38139	7.39137e-08	8.23899e-06	PIBF1
	ENSG00000134986	5684.2	-0.579414	-1.49424	0.172532	-3.35829	0.00078425	0.0109273	NREP
	ENSG00000119636	200.683	-0.582735	-1.49769	0.128953	-4.51896	6.21434e-06	0.00027355	BBOF1
	ENSG00000167377	281.484	-0.582789	-1.49774	0.110241	-5.28652	1.24663e-07	1.23964e-05	ZNF23
	ENSG00000073712	5537.79	-0.587231	-1.50236	0.139953	-4.1959	2.71787e-05	0.000873638	FERMT2
	ENSG00000175183	302.993	-0.588271	-1.50345	0.124621	-4.72047	2.35305e-06	0.000132751	CSRP2
	ENSG00000128309	443.604	-0.590715	-1.50599	0.100168	-5.89724	3.69631e-09	7.19584e-07	MPST
	ENSG00000140848	365.714	-0.591524	-1.50684	0.120299	-4.91711	8.78298e-07	6.00982e-05	CPNE2
	ENSG00000138668	2509.99	-0.594509	-1.50996	0.160097	-3.71343	0.000204471	0.0040222	HNRNPD
	ENSG00000125753	1895.3	-0.594756	-1.51022	0.0964839	-6.1643	7.0795e-10	1.88178e-07	VASP
	ENSG00000184988	165.968	-0.596505	-1.51205	0.134511	-4.43462	9.22343e-06	0.0003706	TMEM106A
	ENSG00000173166	3539.25	-0.607441	-1.52355	0.216161	-2.81013	0.00495221	0.0415573	RAPH1
	ENSG00000184838	617.6	-0.608079	-1.52423	0.113411	-5.36173	8.24274e-08	8.97096e-06	PRR16
	ENSG00000186088	73.4268	-0.611871	-1.52824	0.217731	-2.81021	0.00495084	0.0415573	GSAP
	ENSG00000148634	2995.02	-0.613275	-1.52973	0.130648	-4.69409	2.67798e-06	0.000145686	HERC4
	ENSG00000243989	226.406	-0.616874	-1.53355	0.139546	-4.42059	9.84302e-06	0.000394349	ACY1
	ENSG00000130810	443.05	-0.617219	-1.53392	0.153755	-4.01431	5.96194e-05	0.00159979	PPAN
	ENSG00000138685	4763.36	-0.617648	-1.53437	0.137636	-4.48754	7.20495e-06	0.000303883	FGF2
	ENSG00000152763	50.3617	-0.620952	-1.53789	0.198704	-3.12501	0.00177801	0.0198191	WDR78
	ENSG00000164442	3784.29	-0.621466	-1.53844	0.176708	-3.51691	0.000436603	0.00719276	CITED2
	ENSG00000134574	373.656	-0.625868	-1.54314	0.167615	-3.73397	0.000188485	0.00377572	DDB2
	ENSG00000138623	4059.66	-0.625983	-1.54326	0.222551	-2.81276	0.00491184	0.041372	SEMA7A
	ENSG00000176595	153.411	-0.629278	-1.54679	0.188209	-3.34352	0.000827239	0.0113321	KBTBD11
	ENSG00000158315	53.8054	-0.631494	-1.54917	0.221881	-2.84609	0.00442594	0.0384267	RHBDL2
	ENSG00000136048	582.743	-0.631611	-1.54929	0.156837	-4.02719	5.64466e-05	0.00153887	DRAM1
	ENSG00000105738	876.701	-0.641782	-1.56025	0.220997	-2.90402	0.003684	0.033834	SIPA1L3
	ENSG00000065534	4716.45	-0.64289	-1.56145	0.142084	-4.5247	6.04805e-06	0.000269665	MYLK
	ENSG00000171680	364.505	-0.643258	-1.56185	0.14923	-4.3105	1.62882e-05	0.000590389	PLEKHG5
	ENSG00000100234	21204.7	-0.643407	-1.56201	0.21285	-3.02282	0.00250432	0.0254253	TIMP3
	ENSG00000147202	267.11	-0.645668	-1.56446	0.163429	-3.95077	7.79015e-05	0.0019436	DIAPH2
	ENSG00000170276	67.7594	-0.646268	-1.56511	0.229992	-2.80995	0.00495488	0.0415573	HSPB2
	ENSG00000178922	372.987	-0.648501	-1.56754	0.160574	-4.03865	5.37594e-05	0.00148612	HYI
	ENSG00000215154	107.307	-0.650619	-1.56984	0.165074	-3.94138	8.1015e-05	0.00199962
	ENSG00000137094	357.647	-0.653648	-1.57314	0.236764	-2.76075	0.00576681	0.0465485	DNAJB5
	ENSG00000205476	256.056	-0.657418	-1.57726	0.193367	-3.39985	0.00067423	0.00984048	CCDC85C
	ENSG00000136193	2407.03	-0.660667	-1.58081	0.124344	-5.31321	1.07712e-07	1.11105e-05	SCRN1
	ENSG00000115963	2435.43	-0.664154	-1.58464	0.234507	-2.83213	0.00462395	0.0397959	RND3
	ENSG00000140548	244.143	-0.668181	-1.58907	0.226362	-2.95182	0.00315905	0.0300099	ZNF710
	ENSG00000023608	789.901	-0.6708	-1.59196	0.22558	-2.97366	0.00294266	0.0284828	SNAPC1
	ENSG00000159399	3052.33	-0.672933	-1.59431	0.232069	-2.89972	0.00373501	0.034257	HK2
	ENSG00000177150	417.153	-0.675964	-1.59766	0.187542	-3.60433	0.000312957	0.00558153	FAM210A
	ENSG00000143702	2194.7	-0.682479	-1.60489	0.149119	-4.57673	4.72303e-06	0.000223568	CEP170
	ENSG00000184254	606.429	-0.684831	-1.60751	0.216979	-3.15621	0.00159832	0.0182729	ALDH1A3
	ENSG00000120129	1252.27	-0.685546	-1.60831	0.206941	-3.31275	0.00092382	0.01229	DUSP1
	ENSG00000068028	610.714	-0.686808	-1.60972	0.12129	-5.66255	1.49142e-08	2.19303e-06	RASSF1
	ENSG00000116017	274.276	-0.68781	-1.61084	0.171573	-4.00885	6.10139e-05	0.0016218	ARID3A
	ENSG00000080493	778.696	-0.688224	-1.6113	0.143416	-4.79881	1.5961e-06	9.59188e-05	SLC4A4
	ENSG00000151276	722.534	-0.694674	-1.61852	0.114987	-6.04131	1.52872e-09	3.52167e-07	MAGI1
	ENSG00000152795	3264.36	-0.694953	-1.61883	0.104989	-6.61927	3.60965e-11	1.46743e-08	HNRNPDL
	ENSG00000145632	1284.33	-0.701111	-1.62576	0.237217	-2.95558	0.00312086	0.0297447	PLK2
	ENSG00000185022	595.896	-0.701414	-1.6261	0.124823	-5.61928	1.91758e-08	2.69917e-06	MAFF
	ENSG00000178802	593.788	-0.711527	-1.63754	0.157045	-4.53072	5.87826e-06	0.000263796	MPI
	ENSG00000090924	690.183	-0.715178	-1.64169	0.20292	-3.52443	0.000424396	0.00702516	PLEKHG2
	ENSG00000164211	694.542	-0.715189	-1.6417	0.155836	-4.58937	4.44581e-06	0.000214541	STARD4
	ENSG00000179431	255.591	-0.715828	-1.64243	0.237896	-3.00899	0.00262117	0.0262731	FJX1
	ENSG00000118596	427.226	-0.718213	-1.64514	0.151942	-4.72688	2.28001e-06	0.000129157	SLC16A7
	ENSG00000137801	89011.9	-0.720514	-1.64777	0.254958	-2.82602	0.00471307	0.0403134	THBS1
	ENSG00000154678	1105.69	-0.721973	-1.64944	0.25377	-2.845	0.0044412	0.0384934	PDE1C
	ENSG00000154027	675.361	-0.725403	-1.65336	0.18401	-3.9422	8.07382e-05	0.00199962	AK5
	ENSG00000072195	828.059	-0.727007	-1.6552	0.214856	-3.3837	0.000715167	0.0102118	SPEG
	ENSG00000214960	67.4249	-0.728218	-1.65659	0.231946	-3.1396	0.00169178	0.0190112	ISPD
	ENSG00000120318	104.236	-0.728978	-1.65746	0.262193	-2.78031	0.00543063	0.0444945	ARAP3
	ENSG00000099377	307.642	-0.730022	-1.65866	0.179505	-4.06686	4.76504e-05	0.00136644	HSD3B7
	ENSG00000131016	2841.8	-0.734374	-1.66367	0.204653	-3.58838	0.000332737	0.00585126	AKAP12
	ENSG00000148154	2327.82	-0.736259	-1.66585	0.157002	-4.68949	2.73884e-06	0.000147301	UGCG
	ENSG00000177096	447.08	-0.738824	-1.66881	0.0953608	-7.74767	9.3591e-15	1.07801e-11	PHETA2
	ENSG00000220785	53.2407	-0.743136	-1.67381	0.237382	-3.13054	0.00174483	0.0194963	MTMR9LP
	ENSG00000125122	34.972	-0.74658	-1.67781	0.257436	-2.90007	0.00373085	0.0342415	LRRC29
	ENSG00000074416	1400.46	-0.752994	-1.68529	0.0881631	-8.54092	1.33161e-17	2.62936e-14	MGLL
	ENSG00000253304	216.02	-0.755304	-1.68799	0.211009	-3.57949	0.000344264	0.00600052	TMEM200B
	ENSG00000101096	90.617	-0.75543	-1.68813	0.230024	-3.28414	0.00102294	0.0131771	NFATC2
	ENSG00000249992	367.878	-0.756127	-1.68895	0.178157	-4.24416	2.19418e-05	0.000741514	TMEM158
	ENSG00000103888	33214	-0.761147	-1.69484	0.26901	-2.82944	0.00466295	0.0401066	CEMIP
	ENSG00000147509	94.9037	-0.764712	-1.69903	0.203626	-3.75548	0.000173011	0.00353751	RGS20
	ENSG00000114270	1785.52	-0.766913	-1.70162	0.212827	-3.60345	0.000314018	0.0055879	COL7A1
	ENSG00000130164	908.848	-0.767527	-1.70235	0.240908	-3.18597	0.00144268	0.0168846	LDLR
	ENSG00000198121	1862.79	-0.767887	-1.70277	0.216535	-3.54625	0.00039075	0.00662881	LPAR1
	ENSG00000285043	133.651	-0.77256	-1.7083	0.168047	-4.59727	4.28061e-06	0.000209811
	ENSG00000013297	921.912	-0.772965	-1.70878	0.243817	-3.17026	0.001523	0.0176454	CLDN11
	ENSG00000125637	96.158	-0.780026	-1.71716	0.278317	-2.80265	0.00506849	0.0423559	PSD4
	ENSG00000148057	31.5009	-0.78059	-1.71783	0.247821	-3.14981	0.00163375	0.0185277	IDNK
	ENSG00000185697	872.022	-0.787448	-1.72602	0.241651	-3.25862	0.00111957	0.0141192	MYBL1
	ENSG00000172927	47.2735	-0.788915	-1.72778	0.235739	-3.34656	0.000818216	0.0112531	MYEOV
	ENSG00000106034	629.76	-0.790598	-1.72979	0.239406	-3.30234	0.000958834	0.0126339	CPED1
	ENSG00000186480	1745.42	-0.797473	-1.73805	0.237681	-3.35522	0.000793011	0.0109963	INSIG1
	ENSG00000105699	44.0984	-0.798087	-1.73879	0.213268	-3.74218	0.000182433	0.00368116	LSR
	ENSG00000039139	30.9635	-0.798917	-1.7398	0.282742	-2.82561	0.00471908	0.0403134	DNAH5
	ENSG00000122641	5366.5	-0.800228	-1.74138	0.202428	-3.95314	7.71321e-05	0.00193138	INHBA
	ENSG00000169213	3547.39	-0.800759	-1.74202	0.200631	-3.99119	6.57415e-05	0.00171449	RAB3B
	ENSG00000101194	1085.37	-0.812235	-1.75593	0.129723	-6.26131	3.81748e-10	1.14707e-07	SLC17A9
	ENSG00000221852	586.929	-0.815022	-1.75932	0.268526	-3.03517	0.00240401	0.0246683	KRTAP1-5
	ENSG00000142949	1348.57	-0.816474	-1.7611	0.208623	-3.91364	9.09153e-05	0.00218925	PTPRF
	ENSG00000171084	23.3822	-0.819573	-1.76488	0.257156	-3.18706	0.00143728	0.0168356	FAM86JP
	ENSG00000243742	80.1555	-0.820988	-1.76662	0.202455	-4.05516	5.00997e-05	0.00141611	RPLP0P2
	ENSG00000134864	59.8103	-0.828557	-1.77591	0.253967	-3.26246	0.0011045	0.013993	GGACT
	ENSG00000151773	51.7004	-0.830359	-1.77813	0.298754	-2.7794	0.00544588	0.044593	CCDC122
	ENSG00000181472	293.844	-0.830846	-1.77873	0.167741	-4.95316	7.30195e-07	5.08137e-05	ZBTB2
	ENSG00000111859	655.143	-0.8317	-1.77978	0.238232	-3.49114	0.000480969	0.00778449	NEDD9
	ENSG00000189320	723.715	-0.832898	-1.78126	0.286774	-2.90437	0.00367992	0.0338191	FAM180A
	ENSG00000100968	1337.37	-0.835269	-1.78419	0.135569	-6.16123	7.21837e-10	1.8825e-07	NFATC4
	ENSG00000151414	7431.58	-0.837554	-1.78702	0.257135	-3.25726	0.00112494	0.014144	NEK7
	ENSG00000166387	157.595	-0.843576	-1.79449	0.274725	-3.07062	0.00213616	0.0226948	PPFIBP2
	ENSG00000118503	1416.65	-0.848477	-1.8006	0.137104	-6.18854	6.07226e-10	1.71287e-07	TNFAIP3
	ENSG00000049192	850.728	-0.857351	-1.81171	0.147768	-5.80202	6.55197e-09	1.13202e-06	ADAMTS6
	ENSG00000134516	131.453	-0.859394	-1.81428	0.281354	-3.05449	0.00225442	0.02359	DOCK2
	ENSG00000146376	1127.36	-0.861866	-1.81739	0.227701	-3.78508	0.000153662	0.00325255	ARHGAP18
	ENSG00000205978	172.05	-0.865151	-1.82153	0.194753	-4.4423	8.90013e-06	0.000361585	NYNRIN
	ENSG00000187583	50.9999	-0.871984	-1.83018	0.242458	-3.59643	0.000322611	0.00571683	PLEKHN1
	ENSG00000082482	1955.03	-0.874187	-1.83298	0.222315	-3.93221	8.41701e-05	0.00205911	KCNK2
	ENSG00000162458	1467.9	-0.874818	-1.83378	0.255868	-3.41902	0.00062848	0.00930142	FBLIM1
	ENSG00000197415	354.293	-0.879232	-1.8394	0.201701	-4.35909	1.30603e-05	0.000494575	VEPH1
	ENSG00000188112	168.223	-0.88674	-1.84899	0.27293	-3.24897	0.00115825	0.0144881	C6orf132
	ENSG00000134802	422.089	-0.890044	-1.85323	0.235597	-3.77783	0.000158203	0.00333236	SLC43A3
	ENSG00000182261	112.877	-0.893769	-1.85802	0.249843	-3.57733	0.000347121	0.00604271	NLRP10
	ENSG00000155816	1451.98	-0.894086	-1.85843	0.243345	-3.67415	0.000238642	0.00455595	FMN2
	ENSG00000105889	339.924	-0.89489	-1.85947	0.243373	-3.67703	0.000235968	0.00451755	STEAP1B
	ENSG00000154734	14626	-0.896186	-1.86114	0.139249	-6.43584	1.22788e-10	4.24295e-08	ADAMTS1
	ENSG00000172935	335.752	-0.90273	-1.8696	0.191894	-4.70431	2.54724e-06	0.000140832	MRGPRF
	ENSG00000272031	98.7458	-0.908601	-1.87722	0.203557	-4.46362	8.05871e-06	0.000330527	ANKRD34A
	ENSG00000011347	187.199	-0.909372	-1.87823	0.319492	-2.84631	0.00442293	0.0384258	SYT7
	ENSG00000213846	139.104	-0.910518	-1.87972	0.1511	-6.02593	1.68143e-09	3.68901e-07
	ENSG00000113389	2765.96	-0.911858	-1.88147	0.273028	-3.3398	0.000838377	0.011462	NPR3
	ENSG00000081277	278.486	-0.912137	-1.88183	0.269954	-3.37887	0.000727853	0.0103289	PKP1
	ENSG00000138675	2409.95	-0.912395	-1.88217	0.270915	-3.36783	0.000757614	0.0106312	FGF5
	ENSG00000114670	114.678	-0.91362	-1.88377	0.231796	-3.94148	8.09812e-05	0.00199962	NEK11
	ENSG00000133107	195.163	-0.915535	-1.88627	0.308304	-2.96959	0.002982	0.0287736	TRPC4
	ENSG00000090971	249.178	-0.9172	-1.88845	0.170386	-5.38307	7.32262e-08	8.22872e-06	NAT14
	ENSG00000169908	2680.76	-0.917248	-1.88851	0.177459	-5.1688	2.35605e-07	1.99788e-05	TM4SF1
	ENSG00000108691	1051.38	-0.91769	-1.88909	0.238883	-3.84159	0.000122239	0.0027473	CCL2
	ENSG00000082126	69.1894	-0.922242	-1.89506	0.263112	-3.50513	0.000456377	0.00750065	MPP4
	ENSG00000138131	4295.52	-0.924307	-1.89777	0.292605	-3.15889	0.00158373	0.0181361	LOXL4
	ENSG00000197385	22.6764	-0.926795	-1.90105	0.328325	-2.8228	0.00476062	0.0406181	ZNF860
	ENSG00000079337	76.1644	-0.92762	-1.90214	0.208995	-4.43848	9.05974e-06	0.000366151	RAPGEF3
	ENSG00000163689	93.6873	-0.934819	-1.91165	0.21501	-4.34779	1.37514e-05	0.000510948	C3orf67
	ENSG00000185760	517.489	-0.93555	-1.91262	0.130676	-7.15929	8.1098e-13	5.89967e-10	KCNQ5
	ENSG00000163462	88.9782	-0.945706	-1.92613	0.249687	-3.78756	0.000152133	0.00323824	TRIM46
	ENSG00000163545	88.0452	-0.955369	-1.93907	0.184181	-5.18711	2.13581e-07	1.84508e-05	NUAK2
	ENSG00000181751	1366.56	-0.956998	-1.94127	0.228549	-4.18728	2.82319e-05	0.000899128	C5orf30
	ENSG00000204219	230.201	-0.957642	-1.94213	0.218241	-4.388	1.14396e-05	0.000442909	TCEA3
	ENSG00000169184	244.383	-0.961602	-1.94747	0.335359	-2.86738	0.00413887	0.0368758	MN1
	ENSG00000144583	423.91	-0.962688	-1.94894	0.240499	-4.00287	6.25778e-05	0.00165598	MARCH4
	ENSG00000137124	788.895	-0.965676	-1.95298	0.1213	-7.96102	1.7062e-15	2.14392e-12	ALDH1B1
	ENSG00000180801	1376.42	-0.96783	-1.95589	0.143025	-6.76683	1.3163e-11	6.27378e-09	ARSJ
	ENSG00000162241	45.5684	-0.968343	-1.95659	0.245946	-3.93722	8.24325e-05	0.00202426	SLC25A45
	ENSG00000183775	200.359	-0.968822	-1.95724	0.337893	-2.86725	0.00414059	0.0368758	KCTD16
	ENSG00000183023	567.169	-0.974374	-1.96479	0.26249	-3.71204	0.000205599	0.00403048	SLC8A1
	ENSG00000108515	25.683	-0.976748	-1.96802	0.280345	-3.4841	0.000493802	0.00791801	ENO3
	ENSG00000005189	92.9399	-0.980888	-1.97368	0.294743	-3.32794	0.000874893	0.0118209	REXO5
	ENSG00000150281	67.2658	-0.989973	-1.98615	0.205384	-4.82012	1.43474e-06	8.89281e-05	CTF1
	ENSG00000167995	58.4083	-0.99167	-1.98849	0.300452	-3.3006	0.000964795	0.0126762	BEST1
	ENSG00000182511	80.5597	-0.999542	-1.99936	0.285241	-3.5042	0.000457983	0.00750918	FES
	ENSG00000179598	39.2983	-1.00175	-2.00242	0.222682	-4.49856	6.84143e-06	0.000290961	PLD6
	ENSG00000080823	1352.09	-1.00237	-2.00329	0.351883	-2.8486	0.00439125	0.0382698	MOK
	ENSG00000158023	114.21	-1.00691	-2.0096	0.256946	-3.91875	8.90106e-05	0.00214811	WDR66
	ENSG00000145040	36.6424	-1.0119	-2.01656	0.299192	-3.38212	0.000719298	0.0102285	UCN2
	ENSG00000157168	2543.21	-1.01335	-2.0186	0.26842	-3.77525	0.000159847	0.00335267	NRG1
	ENSG00000140682	1371.65	-1.02416	-2.03377	0.137625	-7.44164	9.94394e-14	9.81751e-11	TGFB1I1
	ENSG00000101265	52.4994	-1.02563	-2.03585	0.294134	-3.48696	0.000488537	0.00787011	RASSF2
	ENSG00000162542	153.748	-1.03021	-2.04232	0.243178	-4.23643	2.27106e-05	0.000760064	TMCO4
	ENSG00000158286	85.7087	-1.03309	-2.04641	0.333772	-3.09521	0.00196672	0.0212874	RNF207
	ENSG00000251669	43.4305	-1.03459	-2.04853	0.272302	-3.7994	0.000145047	0.00315227	FAM86EP
	ENSG00000131738	20.2933	-1.04018	-2.05649	0.377151	-2.758	0.00581558	0.0467614	KRT33B
	ENSG00000163814	748.672	-1.04066	-2.05717	0.259999	-4.00256	6.26595e-05	0.00165598	CDCP1
	ENSG00000168405	95.4197	-1.0536	-2.0757	0.348774	-3.02086	0.00252059	0.0255422	CMAHP
	ENSG00000111863	51.5601	-1.05958	-2.08432	0.337159	-3.14266	0.00167418	0.0188902	ADTRP
	ENSG00000123358	132.469	-1.0632	-2.08955	0.287627	-3.69644	0.000218644	0.00423263	NR4A1
	ENSG00000108854	4424.25	-1.06685	-2.09485	0.120899	-8.82424	1.10208e-18	3.80823e-15	SMURF2
	ENSG00000136244	744.599	-1.08531	-2.12183	0.346282	-3.13418	0.00172337	0.0193035	IL6
	ENSG00000117308	362.202	-1.09114	-2.13042	0.173143	-6.30194	2.93935e-10	9.23357e-08	GALE
	ENSG00000089737	391.92	-1.09185	-2.13148	0.336914	-3.24075	0.00119217	0.0148052	DDX24
	ENSG00000171408	131.011	-1.10681	-2.15369	0.355866	-3.11019	0.00186967	0.0205753	PDE7B
	ENSG00000128567	940.126	-1.10809	-2.1556	0.286332	-3.86996	0.000108851	0.0025244	PODXL
	ENSG00000184194	65.5757	-1.10819	-2.15574	0.235127	-4.71313	2.43946e-06	0.00013596	GPR173
	ENSG00000129295	29.9489	-1.10982	-2.15819	0.218494	-5.07942	3.78593e-07	2.97324e-05	LRRC6
	ENSG00000184363	27.1008	-1.11269	-2.16248	0.292129	-3.80889	0.000139594	0.00304813	PKP3
	ENSG00000138378	202.389	-1.11333	-2.16344	0.404337	-2.75346	0.00589694	0.0472109	STAT4
	ENSG00000129467	233.674	-1.1411	-2.2055	0.389015	-2.93331	0.00335364	0.0314478	ADCY4
	ENSG00000164161	443.647	-1.15605	-2.22846	0.363845	-3.17731	0.0014865	0.0173329	HHIP
	ENSG00000178460	13.3057	-1.1629	-2.23906	0.406911	-2.85787	0.00426501	0.0376684	MCMDC2
	ENSG00000157680	706.759	-1.16764	-2.24644	0.293778	-3.97457	7.05073e-05	0.00180807	DGKI
	ENSG00000174136	5214.63	-1.19193	-2.28458	0.12207	-9.76427	1.60257e-22	7.38358e-19	RGMB
	ENSG00000090339	184.956	-1.20195	-2.30051	0.327575	-3.66924	0.000243272	0.00461882	ICAM1
	ENSG00000197646	527.249	-1.22438	-2.33655	0.21194	-5.77699	7.60495e-09	1.2819e-06	PDCD1LG2
	ENSG00000241749	92.2321	-1.2251	-2.33771	0.359196	-3.41066	0.000648057	0.00952919	RPSAP52
	ENSG00000166106	132.823	-1.22753	-2.34165	0.318083	-3.85913	0.00011379	0.00261698	ADAMTS15
	ENSG00000205710	65.3093	-1.24193	-2.36515	0.276225	-4.49609	6.9216e-06	0.000293467	C17orf107
	ENSG00000175294	14.5027	-1.24891	-2.37661	0.358315	-3.4855	0.000491217	0.00788572	CATSPER1
	ENSG00000117069	24.7722	-1.2514	-2.38072	0.454743	-2.75188	0.00592537	0.0473295	ST6GALNAC5
	ENSG00000100739	106.318	-1.27959	-2.4277	0.387384	-3.30316	0.000956024	0.0126089	BDKRB1
	ENSG00000174611	67.3611	-1.30013	-2.46251	0.246666	-5.2708	1.3583e-07	1.34103e-05	KY
	ENSG00000197506	22.4782	-1.30187	-2.46549	0.312491	-4.16611	3.09836e-05	0.00096454	SLC28A3
	ENSG00000139209	20.6135	-1.31356	-2.48555	0.45409	-2.89273	0.00381908	0.0347513	SLC38A4
	ENSG00000073756	743.184	-1.3153	-2.48854	0.311202	-4.22651	2.37348e-05	0.000782965	PTGS2
	ENSG00000162407	3045.21	-1.32023	-2.49707	0.306396	-4.30892	1.64057e-05	0.000592062	PLPP3
	ENSG00000150551	282.471	-1.3295	-2.51315	0.445633	-2.98339	0.00285078	0.0279259	LYPD1
	ENSG00000168334	16.2762	-1.33875	-2.52932	0.466817	-2.86782	0.00413306	0.0368562	XIRP1
	ENSG00000165899	23.5477	-1.34644	-2.54283	0.378302	-3.55915	0.000372051	0.00639613	OTOGL
	ENSG00000156398	85.6476	-1.34689	-2.54363	0.397587	-3.38765	0.000704932	0.0101601	SFXN2
	ENSG00000164283	1289.23	-1.38303	-2.60816	0.496702	-2.78443	0.00536218	0.0441351	ESM1
	ENSG00000185972	46.6252	-1.38924	-2.61941	0.265537	-5.23182	1.67847e-07	1.55704e-05	CCIN
	ENSG00000170961	9120.22	-1.39724	-2.63397	0.247298	-5.65003	1.60421e-08	2.33404e-06	HAS2
	ENSG00000113578	549.204	-1.41268	-2.66231	0.343079	-4.11764	3.82765e-05	0.00112327	FGF1
	ENSG00000186603	10.6449	-1.41405	-2.66485	0.391525	-3.61165	0.000304251	0.00544735	HPDL
	ENSG00000197977	11.8309	-1.41918	-2.67433	0.504132	-2.81509	0.00487636	0.0410982	ELOVL2
	ENSG00000072952	139.474	-1.41925	-2.67447	0.49878	-2.84545	0.00443493	0.0384806	MRVI1
	ENSG00000189143	20.3016	-1.43087	-2.69609	0.481956	-2.96888	0.00298883	0.0287742	CLDN4
	ENSG00000143867	289.564	-1.43242	-2.699	0.32583	-4.39622	1.10151e-05	0.000428874	OSR1
	ENSG00000138347	407.578	-1.44101	-2.71511	0.233762	-6.16444	7.07317e-10	1.88178e-07	MYPN
	ENSG00000171873	21.0965	-1.45338	-2.73848	0.401345	-3.62126	0.000293171	0.00531089	ADRA1D
	ENSG00000023445	194.635	-1.48564	-2.80041	0.4117	-3.60854	0.000307921	0.00549881	BIRC3
	ENSG00000254445	61.613	-1.51362	-2.85526	0.329781	-4.58977	4.43727e-06	0.000214541	HSPB2-C11orf52
	ENSG00000122367	18.4054	-1.53991	-2.90775	0.404946	-3.80274	0.000143103	0.00311733	LDB3
	ENSG00000168453	34.7434	-1.57786	-2.98528	0.502062	-3.14277	0.0016736	0.0188902	HR
	ENSG00000188581	145.116	-1.58601	-3.00217	0.325199	-4.87704	1.0769e-06	7.12195e-05	KRTAP1-1
	ENSG00000137959	130.722	-1.58827	-3.00689	0.379623	-4.18381	2.86666e-05	0.000908783	IFI44L
	ENSG00000127329	54.5792	-1.59517	-3.0213	0.435111	-3.66613	0.000246251	0.00465619	PTPRB
	ENSG00000163083	101.584	-1.59857	-3.02843	0.407941	-3.91864	8.90514e-05	0.00214811	INHBB
	ENSG00000131620	29.8823	-1.61468	-3.06244	0.442712	-3.64725	0.00026506	0.00490451	ANO1
	ENSG00000167767	44.6112	-1.63333	-3.10229	0.246561	-6.62447	3.48502e-11	1.4597e-08	KRT80
	ENSG00000171388	221.665	-1.63573	-3.10744	0.489926	-3.33872	0.000841655	0.0114954	APLN
	ENSG00000071282	359.445	-1.63729	-3.11082	0.419094	-3.90674	9.35507e-05	0.00223344	LMCD1
	ENSG00000149633	46.973	-1.65384	-3.1467	0.437778	-3.7778	0.000158218	0.00333236	KIAA1755
	ENSG00000187391	141.752	-1.6589	-3.15776	0.467423	-3.54904	0.00038664	0.00657335	MAGI2
	ENSG00000002745	9.72229	-1.68327	-3.21155	0.612845	-2.74665	0.00602076	0.0477721	WNT16
	ENSG00000163347	38.4087	-1.72857	-3.31398	0.44185	-3.91211	9.1495e-05	0.00219938	CLDN1
	ENSG00000148677	4963.56	-1.73627	-3.33172	0.524179	-3.31236	0.000925124	0.0122953	ANKRD1
	ENSG00000117152	3938.11	-1.73972	-3.3397	0.435278	-3.99681	6.42023e-05	0.00168708	RGS4
	ENSG00000158125	13.5144	-1.7453	-3.35266	0.477582	-3.65445	0.000257729	0.00483356	XDH
	ENSG00000176771	93.7775	-1.77304	-3.41773	0.482931	-3.67141	0.000241213	0.00459236	NCKAP5
	ENSG00000169429	44.9947	-1.80273	-3.48881	0.436069	-4.13406	3.56414e-05	0.00107049	CXCL8
	ENSG00000176697	468.91	-1.80575	-3.49612	0.253035	-7.13637	9.58244e-13	6.30707e-10	BDNF
	ENSG00000141052	28.2041	-1.82903	-3.55297	0.648415	-2.82076	0.00479097	0.0407089	MYOCD
	ENSG00000078401	217.766	-1.83318	-3.56321	0.505497	-3.62649	0.000287303	0.00521826	EDN1
	ENSG00000264230	6.55008	-1.83817	-3.57557	0.665503	-2.76208	0.00574338	0.0464239	ANXA8L1
	ENSG00000205336	132.087	-1.86966	-3.65446	0.349348	-5.35186	8.70567e-08	9.40076e-06	ADGRG1
	ENSG00000162630	31.0366	-2.20559	-4.61261	0.592323	-3.72362	0.000196386	0.00390568	B3GALT2
	ENSG00000120279	17.1712	-2.20618	-4.61453	0.78047	-2.82674	0.00470252	0.0402715	MYCT1
	ENSG00000003137	12.0965	-2.21568	-4.64503	0.793601	-2.79194	0.00523934	0.0433382	CYP26B1
	ENSG00000171345	1491.45	-2.23565	-4.70976	0.167454	-13.3508	1.1713e-40	8.09486e-37	KRT19
	ENSG00000180914	183.431	-2.5237	-5.75056	0.444471	-5.67799	1.36287e-08	2.11659e-06	OXTR
	ENSG00000174697	11.6181	-3.35844	-10.2563	0.848948	-3.956	7.62162e-05	0.00192237	LEP
	ENSG00000214940	14.9673	-3.63212	-12.3987	1.13836	-3.19066	0.00141947	0.0166846	NPIPA8
